# Supplementary material for: Bipartite Community Structure of eQTLs
Source: PLoS Comput Biol. 2016 Sep 12;12(9):e1005033. doi: 10.1371/journal.pcbi.1005033 (PMC5019382; doi:10.1371/journal.pcbi.1005033)
Supplement: S1 Table — (XLSX) [file pcbi.1005033.s013.xlsx]

## Sheet: gwascat_snps_linksTue_Apr_26_20
SNP	RsID	Ensembl_ID	SNP.com	SNP.com.size	Qih	Q_component	component.ID	hgnc_symbol	Mapped_gene	Risk.Allele.Frequency	p.Value	Disease.Trait
rs1015213	rs1015213	ENSG00000168509	24	12636	3.14179e-05	0.794381	1	HFE2	PCMTD1 - ST18	NR	3e-09	Glaucoma (primary open-angle)
rs10181042	rs10181042	ENSG00000237651	22	1110	0.000289572	0.794381	1	C2orf74	PUS10	0.42	7e-09	Crohn's disease
rs10188217	rs10188217	ENSG00000237651	22	1110	0.000289572	0.794381	1	C2orf74	PUS10	NR	1e-11	Crohn's disease and celiac disease
rs1042151	rs1042151	ENSG00000223865	33	2562	0.000126876	0.794381	1	HLA-DPB1	HLA-DPA1;HLA-DPB1	0.083	5e-07	Aspirin exacerbated respiratory disease in asthmatics
kgp5219619	rs1042779	ENSG00000016864	36	89	0.00289055	0.278409	2	GLT8D1	ITIH1	0.63	2e-07	Bipolar disorder
kgp5219619	rs1042779	ENSG00000055955	36	89	0.00289055	0.278409	2	ITIH4	ITIH1	0.63	2e-07	Bipolar disorder
kgp5219619	rs1042779	ENSG00000164091	36	89	0.00289055	0.278409	2	WDR82	ITIH1	0.63	2e-07	Bipolar disorder
kgp11202795	rs10461617	ENSG00000155542	29	2167	0.000145947	0.794381	1	SETD9	RPL26P19 - MAP3K1	0.21	4e-06	Type 2 diabetes
rs10464059	rs10464059	ENSG00000185313	24	12636	3.14179e-05	0.794381	1	SCN10A	GFPT2 - CNOT6	NR	3e-06	Parkinson's disease
rs10484554	rs10484554	ENSG00000204475	33	2562	0.000253752	0.794381	1	NCR3	WASF5P - HLA-B	NR	4e-214	Psoriasis
rs10484554	rs10484554	ENSG00000204540	33	2562	0.000253752	0.794381	1	PSORS1C1	WASF5P - HLA-B	NR	4e-214	Psoriasis
rs10488031	rs10488031	ENSG00000022277	29	2167	0.000145947	0.794381	1	RTFDC1	ELMO1	0.07	2e-06	QT interval
kgp5997605	rs10502868	ENSG00000187773	24	12636	3.14179e-05	0.794381	1	FAM69C	SLC14A2	0.08	7e-06	Biochemical measures
rs10503019	rs10503019	ENSG00000172175	16	393	0.000556455	0.794381	1	MALT1	ATP8B1	0.28	3e-06	Vitiligo
rs1059513	rs1059513	ENSG00000166888	17	2104	0.00018086	0.794381	1	STAT6	NAB2;STAT6	NR	2e-12	IgE levels
rs1061808	rs1061808	ENSG00000179344	33	2562	0.000253752	0.794381	1	HLA-DQB1	AGPAT1;EGFL8;PPT2-EGFL8	NR	8e-10	Phospholipid levels (plasma)
rs1061808	rs1061808	ENSG00000198502	33	2562	0.000253752	0.794381	1	HLA-DRB5	AGPAT1;EGFL8;PPT2-EGFL8	NR	8e-10	Phospholipid levels (plasma)
rs10876864	rs10876864	ENSG00000197728	31	1265	0.00027418	0.794381	1	RPS26	SUOX - IKZF4	0.24	8e-12	Vitiligo
rs10883365	rs10883365	ENSG00000150457	33	2562	0.000253752	0.794381	1	LATS2	GOT1 - NKX2-3	0.48	6e-08	Crohn's disease
rs10883365	rs10883365	ENSG00000204276	33	2562	0.000253752	0.794381	1	HLA-DQA2	GOT1 - NKX2-3	0.48	6e-08	Crohn's disease
rs10897449	rs10897449	ENSG00000110583	10	1114	0.000256269	0.794381	1	NAA40	C11orf84	0.453	7e-06	Electroencephalographic traits in alcoholism
rs10975519	rs10975519	ENSG00000170777	24	12636	3.14179e-05	0.794381	1	TPD52L3	IL33	0.3	9e-07	Endometriosis
rs10994336	rs10994336	ENSG00000164729	29	2167	0.000145947	0.794381	1	SLC35G3	ANK3	0.05	9e-09	Bipolar disorder
rs10994397	rs10994397	ENSG00000164729	29	2167	0.000291893	0.794381	1	SLC35G3	ANK3	0.065	7e-09	Autism spectrum disorder, attention deficit-hyperactivity disorder, bipolar disorder, major depressive disorder, and schizophrenia (combined)
rs10994397	rs10994397	ENSG00000184611	29	2167	0.000291893	0.794381	1	KCNH7	ANK3	0.065	7e-09	Autism spectrum disorder, attention deficit-hyperactivity disorder, bipolar disorder, major depressive disorder, and schizophrenia (combined)
rs11012	rs11012	ENSG00000121653	39	170	0.0037092	0.0391744	4	MAPK8IP1	PLEKHM1	NR	6e-08	Parkinson's disease
rs11012	rs11012	ENSG00000186868	39	170	0.0037092	0.0391744	4	MAPT	PLEKHM1	NR	6e-08	Parkinson's disease
rs11012	rs11012	ENSG00000225190	39	170	0.0037092	0.0391744	4	PLEKHM1	PLEKHM1	NR	6e-08	Parkinson's disease
rs11012	rs11012	ENSG00000238083	39	170	0.0037092	0.0391744	4	LRRC37A2	PLEKHM1	NR	6e-08	Parkinson's disease
rs11012	rs11012	ENSG00000256453	39	170	0.0037092	0.0391744	4	DND1	PLEKHM1	NR	6e-08	Parkinson's disease
rs11171739	rs11171739	ENSG00000197728	31	1265	0.00027418	0.794381	1	RPS26	RPS26 - ERBB3	0.42	1e-11	Type 1 diabetes
rs11171747	rs11171747	ENSG00000197728	31	1265	0.00027418	0.794381	1	RPS26	ZC3H10 - ESYT1	0.39	6e-08	Systemic sclerosis
rs11177	rs11177	ENSG00000016864	36	89	0.00681032	0.278409	2	GLT8D1	GNL3;PBRM1;SNORD19	0.38	5e-09	Osteoarthritis
rs11177	rs11177	ENSG00000055955	36	89	0.00681032	0.278409	2	ITIH4	GNL3;PBRM1;SNORD19	0.38	5e-09	Osteoarthritis
rs11177	rs11177	ENSG00000055957	36	89	0.00681032	0.278409	2	ITIH1	GNL3;PBRM1;SNORD19	0.38	5e-09	Osteoarthritis
rs11177	rs11177	ENSG00000164091	36	89	0.00681032	0.278409	2	WDR82	GNL3;PBRM1;SNORD19	0.38	5e-09	Osteoarthritis
rs11190140	rs11190140	ENSG00000150457	33	2562	0.000253752	0.794381	1	LATS2	NKX2-3	NR	1e-08	Ulcerative colitis
rs11190140	rs11190140	ENSG00000204276	33	2562	0.000253752	0.794381	1	HLA-DQA2	NKX2-3	NR	1e-08	Ulcerative colitis
kgp12380269	rs11214606	ENSG00000170374	29	2167	0.000132672	0.794381	1	SP7	DRD2	0.03	5e-07	Working memory
kgp12380269	rs11214606	ENSG00000172461	29	2167	0.000132672	0.794381	1	FUT9	DRD2	0.03	5e-07	Working memory
rs11227306	rs11227306	ENSG00000172543	1	921	0.000345523	0.794381	1	CTSW	OVOL1 - SNX32	0.38	2e-07	DNA methylation (variation)
rs11241130	rs11241130	ENSG00000070019	29	2167	0.000145947	0.794381	1	GUCY2C	STARD4-AS1	0.129	8e-06	Obesity-related traits
rs1150754	rs1150754	ENSG00000179344	33	2562	0.000126876	0.794381	1	HLA-DQB1	TNXB	0.13	6e-29	Systemic lupus erythematosus
rs1155848	rs1155848	ENSG00000022277	29	2167	0.000145947	0.794381	1	RTFDC1	BCAS2P3 - RBM26	NR	5e-07	Response to anti-TNF alpha therapy in inflammatory bowel disease
rs11597390	rs11597390	ENSG00000095485	17	2104	0.00018086	0.794381	1	CWF19L1	CPN1 - ERLIN1	0.36	2e-08	Liver enzyme levels
rs11599750	rs11599750	ENSG00000095485	17	2104	0.00018086	0.794381	1	CWF19L1	CPN1	0.38	2e-13	Height
rs11613092	rs11613092	ENSG00000116996	24	12636	6.28358e-05	0.794381	1	ZP4	SUDS3 - RPL17P37	0.08	6e-06	Hemostatic factors and hematological phenotypes
rs11613092	rs11613092	ENSG00000145839	24	12636	6.28358e-05	0.794381	1	IL9	SUDS3 - RPL17P37	0.08	6e-06	Hemostatic factors and hematological phenotypes
kgp336782	rs11650494	ENSG00000120094	24	12636	3.14179e-05	0.794381	1	HOXB1	FLJ40194 - ZNF652	0.08	2e-09	Prostate cancer
rs1167125	rs1167125	ENSG00000151239	22	1110	0.000579144	0.794381	1	TWF1	RPS27P21 - MRPS36P5	0.042	5e-06	Obesity-related traits
rs1167125	rs1167125	ENSG00000173431	22	1110	0.000579144	0.794381	1	RNASE8	RPS27P21 - MRPS36P5	0.042	5e-06	Obesity-related traits
rs11782652	rs11782652	ENSG00000135413	24	12636	6.28358e-05	0.794381	1	LACRT	CHMP4C	0.07	6e-09	Ovarian cancer
rs11782652	rs11782652	ENSG00000164695	24	12636	6.28358e-05	0.794381	1	CHMP4C	CHMP4C	0.07	6e-09	Ovarian cancer
rs11810574	rs11810574	ENSG00000166794	24	12636	3.14179e-05	0.794381	1	PPIB	FMN2	0.15	4e-06	Thiazide-induced adverse metabolic effects in hypertensive patients
rs11906160	rs11906160	ENSG00000131067	17	2104	0.00018086	0.794381	1	GGT7	MYH7B	NR	1e-06	Anticoagulant levels
kgp3886078	rs12000445	ENSG00000150361	24	12636	6.28358e-05	0.794381	1	KLHL1	FLJ35282 - SUMO2P2	NR	7e-06	Response to platinum-based chemotherapy in non-small-cell lung cancer
kgp3886078	rs12000445	ENSG00000165588	24	12636	6.28358e-05	0.794381	1	OTX2	FLJ35282 - SUMO2P2	NR	7e-06	Response to platinum-based chemotherapy in non-small-cell lung cancer
rs12053254	rs12053254	ENSG00000128699	1	921	0.000345523	0.794381	1	ORMDL1	ANKAR	0.125	6e-06	Obesity-related traits
rs12150338	rs12150338	ENSG00000174238	17	2104	0.00018086	0.794381	1	PITPNA	WDR81	NR	7e-07	Calcium levels
rs12185268	rs12185268	ENSG00000121653	39	170	0.0037092	0.0391744	4	MAPK8IP1	SPPL2C;MAPT-AS1	0.79	3e-14	Parkinson's disease
rs12185268	rs12185268	ENSG00000186868	39	170	0.0037092	0.0391744	4	MAPT	SPPL2C;MAPT-AS1	0.79	3e-14	Parkinson's disease
rs12185268	rs12185268	ENSG00000225190	39	170	0.0037092	0.0391744	4	PLEKHM1	SPPL2C;MAPT-AS1	0.79	3e-14	Parkinson's disease
rs12185268	rs12185268	ENSG00000238083	39	170	0.0037092	0.0391744	4	LRRC37A2	SPPL2C;MAPT-AS1	0.79	3e-14	Parkinson's disease
rs12185268	rs12185268	ENSG00000256453	39	170	0.0037092	0.0391744	4	DND1	SPPL2C;MAPT-AS1	0.79	3e-14	Parkinson's disease
rs12327666	rs12327666	ENSG00000173077	24	12636	6.28358e-05	0.794381	1	2016-12-01	RLN3	0.031	9e-06	Obesity-related traits
rs12327666	rs12327666	ENSG00000213316	24	12636	6.28358e-05	0.794381	1	LTC4S	RLN3	0.031	9e-06	Obesity-related traits
rs12368653	rs12368653	ENSG00000123427	15	864	0.00083893	0.794381	1	METTL21B	AGAP2	NR	2e-09	Multiple sclerosis
rs12368653	rs12368653	ENSG00000166896	15	864	0.00083893	0.794381	1	XRCC6BP1	AGAP2	NR	2e-09	Multiple sclerosis
rs12416860	rs12416860	ENSG00000167332	24	12636	3.14179e-05	0.794381	1	OR51E2	OR52M2P - OR52M1	0.073	4e-06	Obesity-related traits
rs12444979	rs12444979	ENSG00000103550	31	1265	0.00027418	0.794381	1	KNOP1	GPRC5B - GPR139	0.87	3e-21	Body mass index
kgp9044605	rs12481680	ENSG00000124227	24	12636	3.14179e-05	0.794381	1	ANKRD60	PMEPA1 - MIR4532	NR	2e-07	Response to fenofibrate (adiponectin levels)
rs12580100	rs12580100	ENSG00000197728	31	1265	0.00027418	0.794381	1	RPS26	RPS26 - ERBB3	0.9	1e-06	Psoriasis
rs13003464	rs13003464	ENSG00000237651	22	1110	0.000289572	0.794381	1	C2orf74	PUS10	0.487	5e-09	Crohn's disease
rs13111850	rs13111850	ENSG00000164729	29	2167	0.000291893	0.794381	1	SLC35G3	SPOCK3 - PHBP14	NR	3e-11	Immune reponse to smallpox (secreted IL-10)
rs13111850	rs13111850	ENSG00000184611	29	2167	0.000291893	0.794381	1	KCNH7	SPOCK3 - PHBP14	NR	3e-11	Immune reponse to smallpox (secreted IL-10)
rs13194053	rs13194053	ENSG00000146109	24	12636	3.14179e-05	0.794381	1	ABT1	MIR3143 - RPL10P2	0.86	1e-08	Schizophrenia
kgp3539899	rs132390	ENSG00000164393	24	12636	3.14179e-05	0.794381	1	GPR111	EMID1	0.036	3e-09	Breast cancer
kgp9800438	rs13273088	ENSG00000144481	24	12636	3.14179e-05	0.794381	1	TRPM8	SULF1	NR	7e-07	Fasting insulin-related traits (interaction with BMI)
rs13287980	rs13287980	ENSG00000173093	24	12636	3.14179e-05	0.794381	1	CCDC63	OR13C3 - OR13C8	0.1271	1e-06	Gout
rs13385731	rs13385731	ENSG00000141946	31	1265	0.00027418	0.794381	1	ZIM3	RASGRP3	0.83	4e-06	Systemic lupus erythematosus
rs13437082	rs13437082	ENSG00000204516	33	2562	0.000126876	0.794381	1	MICB	HLA-S - MICA	0.13	5e-08	Height
rs1435703	rs1435703	ENSG00000221855	24	12636	3.14179e-05	0.794381	1	TAS2R41	RARB	0.06	4e-06	Obesity (extreme)
rs1569175	rs1569175	ENSG00000082153	1	921	0.000691046	0.794381	1	BZW1	C2orf47 - SPATS2L	NR	9e-07	Response to treatment for acute lymphoblastic leukemia
rs1569175	rs1569175	ENSG00000178074	1	921	0.000691046	0.794381	1	C2orf69	C2orf47 - SPATS2L	NR	9e-07	Response to treatment for acute lymphoblastic leukemia
rs16867225	rs16867225	ENSG00000143337	17	2104	0.00018086	0.794381	1	TOR1AIP1	CWC22 - FTH1P20	NR	3e-06	Prostate cancer (gene x gene interaction)
rs17001239	rs17001239	ENSG00000154719	24	12636	3.14179e-05	0.794381	1	MRPL39	MRPL39 - RNGTTP1	0.1166	2e-06	Cognitive performance
rs1701704	rs1701704	ENSG00000197728	31	1265	0.00027418	0.794381	1	RPS26	SUOX - IKZF4	NR	5e-18	Type 1 diabetes autoantibodies
kgp8113265	rs17050244	ENSG00000163623	15	864	0.00040706	0.794381	1	NKX6-1	INHBB - GLI2	0.11	5e-07	Age-related macular degeneration
kgp8113265	rs17050244	ENSG00000163810	15	864	0.00040706	0.794381	1	TGM4	INHBB - GLI2	0.11	5e-07	Age-related macular degeneration
rs17318596	rs17318596	ENSG00000077348	19	45	0.015385	0.794381	1	EXOSC5	ATP5SL	0.36	5e-16	Height
rs17318596	rs17318596	ENSG00000177191	19	45	0.015385	0.794381	1	B3GNT8	ATP5SL	0.36	5e-16	Height
rs17331151	rs17331151	ENSG00000165985	24	12636	3.14179e-05	0.794381	1	C1QL3	ITIH3 - ITIH4	NR	2e-09	Immune reponse to smallpox (secreted IL-2)
rs17412740	rs17412740	ENSG00000100302	10	1114	0.00256269	0.794381	1	RASD2	LZTS1 - RNU3P2	NR	2e-06	Preeclampsia
rs17412740	rs17412740	ENSG00000130045	10	1114	0.00256269	0.794381	1	NXNL2	LZTS1 - RNU3P2	NR	2e-06	Preeclampsia
rs17412740	rs17412740	ENSG00000133641	10	1114	0.00256269	0.794381	1	C12orf29	LZTS1 - RNU3P2	NR	2e-06	Preeclampsia
rs17412740	rs17412740	ENSG00000140905	10	1114	0.00256269	0.794381	1	GCSH	LZTS1 - RNU3P2	NR	2e-06	Preeclampsia
rs17412740	rs17412740	ENSG00000159224	10	1114	0.00256269	0.794381	1	GIP	LZTS1 - RNU3P2	NR	2e-06	Preeclampsia
rs17412740	rs17412740	ENSG00000160961	10	1114	0.00256269	0.794381	1	ZNF333	LZTS1 - RNU3P2	NR	2e-06	Preeclampsia
rs17412740	rs17412740	ENSG00000163630	10	1114	0.00256269	0.794381	1	SYNPR	LZTS1 - RNU3P2	NR	2e-06	Preeclampsia
rs17412740	rs17412740	ENSG00000168795	10	1114	0.00256269	0.794381	1	ZBTB5	LZTS1 - RNU3P2	NR	2e-06	Preeclampsia
rs17412740	rs17412740	ENSG00000174780	10	1114	0.00256269	0.794381	1	SRP72	LZTS1 - RNU3P2	NR	2e-06	Preeclampsia
rs17412740	rs17412740	ENSG00000198670	10	1114	0.00256269	0.794381	1	LPA	LZTS1 - RNU3P2	NR	2e-06	Preeclampsia
rs176095	rs176095	ENSG00000179344	33	2562	0.000253752	0.794381	1	HLA-DQB1	PBX2;GPSM3	0.81	8e-20	Atopic dermatitis
rs176095	rs176095	ENSG00000198502	33	2562	0.000253752	0.794381	1	HLA-DRB5	PBX2;GPSM3	0.81	8e-20	Atopic dermatitis
kgp8593937	rs17718828	ENSG00000118922	22	1110	0.000868716	0.794381	1	KLF12	LINC00347	NR	1e-08	Phospholipid levels (plasma)
kgp8593937	rs17718828	ENSG00000136111	22	1110	0.000868716	0.794381	1	TBC1D4	LINC00347	NR	1e-08	Phospholipid levels (plasma)
kgp8593937	rs17718828	ENSG00000151962	22	1110	0.000868716	0.794381	1	RBM46	LINC00347	NR	1e-08	Phospholipid levels (plasma)
kgp9054956	rs1819658	ENSG00000122873	24	12636	3.14179e-05	0.794381	1	CISD1	MRPS35P3 - IPMK	0.774	9e-17	Crohn's disease
kgp7152663	rs183211	ENSG00000121653	39	170	0.00296736	0.0391744	4	MAPK8IP1	NSF	0.23	3e-08	Ovarian cancer in BRCA1 mutation carriers
kgp7152663	rs183211	ENSG00000186868	39	170	0.00296736	0.0391744	4	MAPT	NSF	0.23	3e-08	Ovarian cancer in BRCA1 mutation carriers
kgp7152663	rs183211	ENSG00000238083	39	170	0.00296736	0.0391744	4	LRRC37A2	NSF	0.23	3e-08	Ovarian cancer in BRCA1 mutation carriers
kgp7152663	rs183211	ENSG00000256453	39	170	0.00296736	0.0391744	4	DND1	NSF	0.23	3e-08	Ovarian cancer in BRCA1 mutation carriers
kgp6432569	rs1847461	ENSG00000065665	24	12636	9.42537e-05	0.794381	1	SEC61A2	MRPL2P1 - LINC00615	0.94	8e-06	Smoking behavior
kgp6432569	rs1847461	ENSG00000139053	24	12636	9.42537e-05	0.794381	1	PDE6H	MRPL2P1 - LINC00615	0.94	8e-06	Smoking behavior
kgp6432569	rs1847461	ENSG00000143553	24	12636	9.42537e-05	0.794381	1	SNAPIN	MRPL2P1 - LINC00615	0.94	8e-06	Smoking behavior
rs185819	rs185819	ENSG00000198502	33	2562	0.000380628	0.794381	1	HLA-DRB5	TNXB	0.52	3e-08	Height
rs185819	rs185819	ENSG00000204287	33	2562	0.000380628	0.794381	1	HLA-DRA	TNXB	0.52	3e-08	Height
rs185819	rs185819	ENSG00000204540	33	2562	0.000380628	0.794381	1	PSORS1C1	TNXB	0.52	3e-08	Height
rs1883414	rs1883414	ENSG00000196126	33	2562	0.000507504	0.794381	1	HLA-DRB1	HLA-DPB2	0.67 (EA)	5e-09	Nephropathy
rs1883414	rs1883414	ENSG00000204252	33	2562	0.000507504	0.794381	1	HLA-DOA	HLA-DPB2	0.67 (EA)	5e-09	Nephropathy
rs1883414	rs1883414	ENSG00000204257	33	2562	0.000507504	0.794381	1	HLA-DMA	HLA-DPB2	0.67 (EA)	5e-09	Nephropathy
rs1883414	rs1883414	ENSG00000223865	33	2562	0.000507504	0.794381	1	HLA-DPB1	HLA-DPB2	0.67 (EA)	5e-09	Nephropathy
rs1898111	rs1898111	ENSG00000144852	29	2167	0.000132672	0.794381	1	NR1I2	SEMA6D	0.837	8e-06	Eating disorders
rs1898111	rs1898111	ENSG00000170044	29	2167	0.000132672	0.794381	1	ZPLD1	SEMA6D	0.837	8e-06	Eating disorders
rs199533	rs199533	ENSG00000121653	39	170	0.00296736	0.0391744	4	MAPK8IP1	NSF	0.78	1e-06	Parkinson's disease
rs199533	rs199533	ENSG00000186868	39	170	0.00296736	0.0391744	4	MAPT	NSF	0.78	1e-06	Parkinson's disease
rs199533	rs199533	ENSG00000238083	39	170	0.00296736	0.0391744	4	LRRC37A2	NSF	0.78	1e-06	Parkinson's disease
rs199533	rs199533	ENSG00000256453	39	170	0.00296736	0.0391744	4	DND1	NSF	0.78	1e-06	Parkinson's disease
rs2005	rs2005	ENSG00000176605	24	12636	3.14179e-05	0.794381	1	C14orf177	ANKS1A	0.089	7e-06	Obesity-related traits
rs2043599	rs2043599	ENSG00000132341	52	5	0.111111	0.374291	10	RAN	NLRP13 - NLRP8	NR	5e-07	Immune reponse to smallpox (secreted IFN-alpha)
rs2043599	rs2043599	ENSG00000163145	52	5	0.111111	0.374291	10	C1QTNF7	NLRP13 - NLRP8	NR	5e-07	Immune reponse to smallpox (secreted IFN-alpha)
rs204993	rs204993	ENSG00000179344	33	2562	0.000126876	0.794381	1	HLA-DQB1	PBX2	0.58	2e-15	Asthma
rs204999	rs204999	ENSG00000179344	33	2562	0.000126876	0.794381	1	HLA-DQB1	FKBPL - PRRT1	0.74	3e-09	Serum total protein level
rs2050190	rs2050190	ENSG00000198502	33	2562	0.000253752	0.794381	1	HLA-DRB5	C6orf10	NR	7e-07	Activated partial thromboplastin time
rs2050190	rs2050190	ENSG00000204276	33	2562	0.000253752	0.794381	1	HLA-DQA2	C6orf10	NR	7e-07	Activated partial thromboplastin time
rs2051549	rs2051549	ENSG00000179344	33	2562	0.000253752	0.794381	1	HLA-DQB1	HLA-DQB2	NR	3e-22	Systemic lupus erythematosus
rs2051549	rs2051549	ENSG00000198502	33	2562	0.000253752	0.794381	1	HLA-DRB5	HLA-DQB2	NR	3e-22	Systemic lupus erythematosus
rs2069408	rs2069408	ENSG00000197728	31	1265	0.00027418	0.794381	1	RPS26	CDK2	0.23	1e-10	Asthma
rs2071277	rs2071277	ENSG00000179344	33	2562	0.000253752	0.794381	1	HLA-DQB1	NOTCH4	0.219	2e-11	Age-related macular degeneration
rs2071277	rs2071277	ENSG00000198502	33	2562	0.000253752	0.794381	1	HLA-DRB5	NOTCH4	0.219	2e-11	Age-related macular degeneration
rs2074404	rs2074404	ENSG00000121653	40	15	0.0306936	0.0391744	4	MAPK8IP1	WNT3	0.75	1e-06	Celiac disease
rs2074404	rs2074404	ENSG00000186868	40	15	0.0306936	0.0391744	4	MAPT	WNT3	0.75	1e-06	Celiac disease
rs2074404	rs2074404	ENSG00000238083	40	15	0.0306936	0.0391744	4	LRRC37A2	WNT3	0.75	1e-06	Celiac disease
rs2074404	rs2074404	ENSG00000256453	40	15	0.0306936	0.0391744	4	DND1	WNT3	0.75	1e-06	Celiac disease
rs2074404	rs2074404	ENSG00000256762	40	15	0.0306936	0.0391744	4	STH	WNT3	0.75	1e-06	Celiac disease
rs2074488	rs2074488	ENSG00000204531	33	2562	0.000126876	0.794381	1	POU5F1	HLA-C	0.13	2e-10	Chronic obstructive pulmonary disease-related biomarkers
rs2076529	rs2076529	ENSG00000204276	33	2562	0.000126876	0.794381	1	HLA-DQA2	BTNL2	0.57	4e-07	Waist-hip ratio
rs2086824	rs2086824	ENSG00000167515	17	2104	0.000361721	0.794381	1	TRAPPC2L	ANKRD11	0.51	2e-06	Multiple myeloma (IgH translocation)
rs2086824	rs2086824	ENSG00000197912	17	2104	0.000361721	0.794381	1	SPG7	ANKRD11	0.51	2e-06	Multiple myeloma (IgH translocation)
rs2187668	rs2187668	ENSG00000179344	33	2562	0.000126876	0.794381	1	HLA-DQB1	HLA-DQA1	0.12	6e-28	Systemic lupus erythematosus
rs2227139	rs2227139	ENSG00000179344	33	2562	0.000507504	0.794381	1	HLA-DQB1	HLA-DRA - HLA-DRB9	NR	1e-07	Hematological parameters
rs2227139	rs2227139	ENSG00000196126	33	2562	0.000507504	0.794381	1	HLA-DRB1	HLA-DRA - HLA-DRB9	NR	1e-07	Hematological parameters
rs2227139	rs2227139	ENSG00000198502	33	2562	0.000507504	0.794381	1	HLA-DRB5	HLA-DRA - HLA-DRB9	NR	1e-07	Hematological parameters
rs2227139	rs2227139	ENSG00000204287	33	2562	0.000507504	0.794381	1	HLA-DRA	HLA-DRA - HLA-DRB9	NR	1e-07	Hematological parameters
rs2231884	rs2231884	ENSG00000172543	1	921	0.000345523	0.794381	1	CTSW	FIBP;CCDC85B	0.157	3e-10	Inflammatory bowel disease
rs2247056	rs2247056	ENSG00000137411	33	2562	0.000253752	0.794381	1	VARS2	WASF5P - HLA-B	0.27	4e-12	Height
rs2247056	rs2247056	ENSG00000204540	33	2562	0.000253752	0.794381	1	PSORS1C1	WASF5P - HLA-B	0.27	4e-12	Height
rs2251219	rs2251219	ENSG00000016864	36	89	0.00681032	0.278409	2	GLT8D1	PBRM1	0.59	2e-09	Major mood disorders
rs2251219	rs2251219	ENSG00000055955	36	89	0.00681032	0.278409	2	ITIH4	PBRM1	0.59	2e-09	Major mood disorders
rs2251219	rs2251219	ENSG00000055957	36	89	0.00681032	0.278409	2	ITIH1	PBRM1	0.59	2e-09	Major mood disorders
rs2251219	rs2251219	ENSG00000164091	36	89	0.00681032	0.278409	2	WDR82	PBRM1	0.59	2e-09	Major mood disorders
rs2254287	rs2254287	ENSG00000204231	33	2562	0.000253752	0.794381	1	RXRB	COL11A2	0.38	5e-08	LDL cholesterol
rs2254287	rs2254287	ENSG00000223865	33	2562	0.000253752	0.794381	1	HLA-DPB1	COL11A2	0.38	5e-08	LDL cholesterol
rs2269426	rs2269426	ENSG00000204540	33	2562	0.000126876	0.794381	1	PSORS1C1	TNXB	0.76	3e-06	Eosinophil counts
rs2273017	rs2273017	ENSG00000179344	33	2562	0.000253752	0.794381	1	HLA-DQB1	C6orf10	0.51	2e-22	Graves' disease
rs2273017	rs2273017	ENSG00000198502	33	2562	0.000253752	0.794381	1	HLA-DRB5	C6orf10	0.51	2e-22	Graves' disease
rs2287921	rs2287921	ENSG00000142233	21	68	0.0107529	0.794381	1	NTN5	RASIP1	NR	3e-06	Bipolar disorder
rs2287921	rs2287921	ENSG00000176920	21	68	0.0107529	0.794381	1	FUT2	RASIP1	NR	3e-06	Bipolar disorder
rs2292239	rs2292239	ENSG00000197728	31	1265	0.00027418	0.794381	1	RPS26	ERBB3	NR	3e-27	Type 1 diabetes autoantibodies
kgp3620860	rs2295888	ENSG00000101000	17	2104	0.000361721	0.794381	1	PROCR	EDEM2	NR	5e-13	Prothrombin time
kgp3620860	rs2295888	ENSG00000131067	17	2104	0.000361721	0.794381	1	GGT7	EDEM2	NR	5e-13	Prothrombin time
rs234720	rs234720	ENSG00000160199	17	2104	0.00018086	0.794381	1	PKNOX1	PKNOX1	NR	2e-07	Cognitive performance
rs2395163	rs2395163	ENSG00000008323	33	2562	0.00063438	0.794381	1	PLEKHG6	BTNL2 - HLA-DRA	NR	3e-11	Parkinson's disease
rs2395163	rs2395163	ENSG00000196126	33	2562	0.00063438	0.794381	1	HLA-DRB1	BTNL2 - HLA-DRA	NR	3e-11	Parkinson's disease
rs2395163	rs2395163	ENSG00000204276	33	2562	0.00063438	0.794381	1	HLA-DQA2	BTNL2 - HLA-DRA	NR	3e-11	Parkinson's disease
rs2395163	rs2395163	ENSG00000204287	33	2562	0.00063438	0.794381	1	HLA-DRA	BTNL2 - HLA-DRA	NR	3e-11	Parkinson's disease
rs2395163	rs2395163	ENSG00000227357	33	2562	0.00063438	0.794381	1	HLA-DRB4	BTNL2 - HLA-DRA	NR	3e-11	Parkinson's disease
rs2395185	rs2395185	ENSG00000179344	33	2562	0.00063438	0.794381	1	HLA-DQB1	HLA-DRB9 - HLA-DRB5	NR	4e-31	Hodgkin's lymphoma
rs2395185	rs2395185	ENSG00000196126	33	2562	0.00063438	0.794381	1	HLA-DRB1	HLA-DRB9 - HLA-DRB5	NR	4e-31	Hodgkin's lymphoma
rs2395185	rs2395185	ENSG00000204276	33	2562	0.00063438	0.794381	1	HLA-DQA2	HLA-DRB9 - HLA-DRB5	NR	4e-31	Hodgkin's lymphoma
rs2395185	rs2395185	ENSG00000224305	33	2562	0.00063438	0.794381	1	HLA-DQB2	HLA-DRB9 - HLA-DRB5	NR	4e-31	Hodgkin's lymphoma
rs2395185	rs2395185	ENSG00000227357	33	2562	0.00063438	0.794381	1	HLA-DRB4	HLA-DRB9 - HLA-DRB5	NR	4e-31	Hodgkin's lymphoma
rs242557	rs242557	ENSG00000238083	39	170	0.00074184	0.0391744	4	LRRC37A2	MAPT	0.35	9e-18	Progressive supranuclear palsy
kgp10172042	rs2500535	ENSG00000055208	29	2167	0.000424566	0.794381	1	TAB2	UST	0.06	9e-06	Response to antidepressants
kgp10172042	rs2500535	ENSG00000100359	29	2167	0.000424566	0.794381	1	SGSM3	UST	0.06	9e-06	Response to antidepressants
kgp10172042	rs2500535	ENSG00000184992	29	2167	0.000424566	0.794381	1	BRI3BP	UST	0.06	9e-06	Response to antidepressants
kgp10172042	rs2500535	ENSG00000239382	29	2167	0.000424566	0.794381	1	ALKBH6	UST	0.06	9e-06	Response to antidepressants
rs2516448	rs2516448	ENSG00000204540	33	2562	0.000126876	0.794381	1	PSORS1C1	MICA - HLA-X	NR	4e-18	Cervical cancer
rs2517510	rs2517510	ENSG00000204540	33	2562	0.000126876	0.794381	1	PSORS1C1	HCG22 - C6orf15	NR	4e-13	White blood cell count
rs2517532	rs2517532	ENSG00000204531	33	2562	0.000126876	0.794381	1	POU5F1	MUC22 - HCG22	0.597	1e-08	Hypothyroidism
kgp475845	rs2564921	ENSG00000163933	35	75	0.00494898	0.278409	2	RFT1	RFT1	0.43	2e-12	Height
rs258322	rs258322	ENSG00000066827	24	12636	3.14179e-05	0.794381	1	ZFAT	CDK10	0.11	3e-27	Melanoma
rs2589113	rs2589113	ENSG00000165837	24	12636	3.14179e-05	0.794381	1	FAM194B	CCDC88A	0.48	2e-08	Height
rs2590838	rs2590838	ENSG00000016864	36	89	0.00289055	0.278409	2	GLT8D1	PBRM1	0.51	2e-13	Adiponectin levels
rs2590838	rs2590838	ENSG00000055955	36	89	0.00289055	0.278409	2	ITIH4	PBRM1	0.51	2e-13	Adiponectin levels
rs2590838	rs2590838	ENSG00000164091	36	89	0.00289055	0.278409	2	WDR82	PBRM1	0.51	2e-13	Adiponectin levels
rs2596542	rs2596542	ENSG00000204516	33	2562	0.000126876	0.794381	1	MICB	MICA	0.33	4e-13	Hepatocellular carcinoma
rs259919	rs259919	ENSG00000206503	33	2562	0.000126876	0.794381	1	HLA-A	ZNRD1-AS1	NR	3e-07	HIV-1 control
rs2609653	rs2609653	ENSG00000167104	24	12636	6.28358e-05	0.794381	1	BPIFB6	RPL10AP3 - RPL21P80	NR	3e-06	Autism spectrum disorder, attention deficit-hyperactivity disorder, bipolar disorder, major depressive disorder, and schizophrenia (combined)
rs2609653	rs2609653	ENSG00000182261	24	12636	6.28358e-05	0.794381	1	NLRP10	RPL10AP3 - RPL21P80	NR	3e-06	Autism spectrum disorder, attention deficit-hyperactivity disorder, bipolar disorder, major depressive disorder, and schizophrenia (combined)
rs2647012	rs2647012	ENSG00000179344	33	2562	0.000253752	0.794381	1	HLA-DQB1	HLA-DQB1 - MTCO3P1	0.56	2e-21	Follicular lymphoma
rs2647012	rs2647012	ENSG00000196126	33	2562	0.000253752	0.794381	1	HLA-DRB1	HLA-DQB1 - MTCO3P1	0.56	2e-21	Follicular lymphoma
rs2647044	rs2647044	ENSG00000179344	33	2562	0.000126876	0.794381	1	HLA-DQB1	HLA-DQB1 - MTCO3P1	NR	6e-06	Pulmonary function
rs2721051	rs2721051	ENSG00000107518	24	12636	9.42537e-05	0.794381	1	ATRNL1	LOC100289058	0.11	4e-14	Corneal structure
rs2721051	rs2721051	ENSG00000118245	24	12636	9.42537e-05	0.794381	1	TNP1	LOC100289058	0.11	4e-14	Corneal structure
rs2721051	rs2721051	ENSG00000174792	24	12636	9.42537e-05	0.794381	1	C4orf26	LOC100289058	0.11	4e-14	Corneal structure
rs2734583	rs2734583	ENSG00000137411	33	2562	0.000126876	0.794381	1	VARS2	DDX39B;SNORD117;ATP6V1G2-DDX39B	0.0055	2e-08	Stevens-Johnson syndrome and toxic epidermal necrolysis (SJS-TEN)
kgp8900131	rs281380	ENSG00000176920	21	68	0.0107529	0.794381	1	FUT2	FUT2 - MAMSTR	NR	2e-06	Multiple sclerosis
kgp8900131	rs281380	ENSG00000182264	21	68	0.0107529	0.794381	1	IZUMO1	FUT2 - MAMSTR	NR	2e-06	Multiple sclerosis
kgp5921209	rs2839186	ENSG00000182362	28	160	0.00222238	0.794381	1	YBEY	MCM3AP	0.46	1e-09	Testicular germ cell tumor
kgp6673255	rs2839619	ENSG00000160199	17	2104	0.00018086	0.794381	1	PKNOX1	PKNOX1	0.4	8e-06	Biochemical measures
kgp8749861	rs2843012	ENSG00000125337	24	12636	3.14179e-05	0.794381	1	KIF25	HGC6.3 - KIF25	NR	6e-06	Metabolite levels (5-HIAA)
rs2844665	rs2844665	ENSG00000204531	33	2562	0.000126876	0.794381	1	POU5F1	MUC22 - HCG22	0.62	3e-07	Stevens-Johnson syndrome and toxic epidermal necrolysis (SJS-TEN)
rs2854275	rs2854275	ENSG00000179344	33	2562	0.000126876	0.794381	1	HLA-DQB1	HLA-DQB1	0.064	2e-10	Epstein-Barr virus immune response (EBNA-1)
rs2856718	rs2856718	ENSG00000179344	33	2562	0.000253752	0.794381	1	HLA-DQB1	HLA-DQB1 - MTCO3P1	0.48	4e-37	Hepatitis B
rs2856718	rs2856718	ENSG00000198502	33	2562	0.000253752	0.794381	1	HLA-DRB5	HLA-DQB1 - MTCO3P1	0.48	4e-37	Hepatitis B
rs2857151	rs2857151	ENSG00000204267	33	2562	0.000126876	0.794381	1	TAP2	HLA-DQB2 - HLA-DOB	0.76	5e-11	Kawasaki disease
kgp3189032	rs2942168	ENSG00000121653	39	170	0.0037092	0.0391744	4	MAPK8IP1	CRHR1;CRHR1-IT1;MGC57346	0.78	1e-28	Parkinson's disease
kgp3189032	rs2942168	ENSG00000186868	39	170	0.0037092	0.0391744	4	MAPT	CRHR1;CRHR1-IT1;MGC57346	0.78	1e-28	Parkinson's disease
kgp3189032	rs2942168	ENSG00000225190	39	170	0.0037092	0.0391744	4	PLEKHM1	CRHR1;CRHR1-IT1;MGC57346	0.78	1e-28	Parkinson's disease
kgp3189032	rs2942168	ENSG00000238083	39	170	0.0037092	0.0391744	4	LRRC37A2	CRHR1;CRHR1-IT1;MGC57346	0.78	1e-28	Parkinson's disease
kgp3189032	rs2942168	ENSG00000256453	39	170	0.0037092	0.0391744	4	DND1	CRHR1;CRHR1-IT1;MGC57346	0.78	1e-28	Parkinson's disease
rs304172	rs304172	ENSG00000162415	24	12636	6.28358e-05	0.794381	1	ZSWIM5	CADPS	0.956126	8e-06	IgG glycosylation
rs304172	rs304172	ENSG00000177238	24	12636	6.28358e-05	0.794381	1	TRIM72	CADPS	0.956126	8e-06	IgG glycosylation
rs3077	rs3077	ENSG00000168384	33	2562	0.000253752	0.794381	1	HLA-DPA1	HLA-DPA1	0.6	4e-45	Hepatitis B (viral clearance)
rs3077	rs3077	ENSG00000223865	33	2562	0.000253752	0.794381	1	HLA-DPB1	HLA-DPA1	0.6	4e-45	Hepatitis B (viral clearance)
rs3094212	rs3094212	ENSG00000204540	33	2562	0.000126876	0.794381	1	PSORS1C1	CDSN;PSORS1C1	0.35	7e-09	White blood cell count
rs3095748	rs3095748	ENSG00000112706	24	12636	3.14179e-05	0.794381	1	IMPG1	DAPK1	NR	5e-07	Immune reponse to smallpox (secreted IFN-alpha)
rs3096299	rs3096299	ENSG00000197912	17	2104	0.00018086	0.794381	1	SPG7	ANKRD11	0.45	4e-06	Multiple myeloma (IgH translocation)
kgp5524023	rs3096702	ENSG00000179344	33	2562	0.000253752	0.794381	1	HLA-DQB1	NOTCH4	0.4	5e-09	Prostate cancer
kgp5524023	rs3096702	ENSG00000198502	33	2562	0.000253752	0.794381	1	HLA-DRB5	NOTCH4	0.4	5e-09	Prostate cancer
rs3097645	rs3097645	ENSG00000179344	33	2562	0.000253752	0.794381	1	HLA-DQB1	BRD2 - HLA-DOA	0.873858	6e-06	IgG glycosylation
rs3097645	rs3097645	ENSG00000198502	33	2562	0.000253752	0.794381	1	HLA-DRB5	BRD2 - HLA-DOA	0.873858	6e-06	IgG glycosylation
rs3099844	rs3099844	ENSG00000137411	33	2562	0.000126876	0.794381	1	VARS2	HCG26 - MICB	0.08	2e-08	Metabolic syndrome
rs3104402	rs3104402	ENSG00000179344	33	2562	0.000253752	0.794381	1	HLA-DQB1	MTCO3P1 - HLA-DQA2	NR	6e-06	Immune response to anthrax vaccine
rs3104402	rs3104402	ENSG00000198502	33	2562	0.000253752	0.794381	1	HLA-DRB5	MTCO3P1 - HLA-DQA2	NR	6e-06	Immune response to anthrax vaccine
rs3115573	rs3115573	ENSG00000137411	33	2562	0.000380628	0.794381	1	VARS2	NOTCH4 - HNRNPA1P2	NR	1e-09	Nephropathy
rs3115573	rs3115573	ENSG00000198502	33	2562	0.000380628	0.794381	1	HLA-DRB5	NOTCH4 - HNRNPA1P2	NR	1e-09	Nephropathy
rs3115573	rs3115573	ENSG00000204287	33	2562	0.000380628	0.794381	1	HLA-DRA	NOTCH4 - HNRNPA1P2	NR	1e-09	Nephropathy
rs3117098	rs3117098	ENSG00000179344	33	2562	0.000507504	0.794381	1	HLA-DQB1	HCG23	0.25	5e-12	Asthma
rs3117098	rs3117098	ENSG00000196126	33	2562	0.000507504	0.794381	1	HLA-DRB1	HCG23	0.25	5e-12	Asthma
rs3117098	rs3117098	ENSG00000198502	33	2562	0.000507504	0.794381	1	HLA-DRB5	HCG23	0.25	5e-12	Asthma
rs3117098	rs3117098	ENSG00000224305	33	2562	0.000507504	0.794381	1	HLA-DQB2	HCG23	0.25	5e-12	Asthma
rs3117582	rs3117582	ENSG00000137411	33	2562	0.000126876	0.794381	1	VARS2	BAG6;APOM	0.1	5e-12	Lung adenocarcinoma
rs3129055	rs3129055	ENSG00000206503	33	2562	0.000253752	0.794381	1	HLA-A	ZFP57 - ZDHHC20P1	0.31	7e-11	Nasopharyngeal carcinoma
rs3129055	rs3129055	ENSG00000213886	33	2562	0.000253752	0.794381	1	UBD	ZFP57 - ZDHHC20P1	0.31	7e-11	Nasopharyngeal carcinoma
rs3129763	rs3129763	ENSG00000179344	33	2562	0.000380628	0.794381	1	HLA-DQB1	HLA-DRB1 - HLA-DQA1	0.25	1e-11	Systemic sclerosis
rs3129763	rs3129763	ENSG00000198502	33	2562	0.000380628	0.794381	1	HLA-DRB5	HLA-DRB1 - HLA-DQA1	0.25	1e-11	Systemic sclerosis
rs3129763	rs3129763	ENSG00000204276	33	2562	0.000380628	0.794381	1	HLA-DQA2	HLA-DRB1 - HLA-DQA1	0.25	1e-11	Systemic sclerosis
rs3129860	rs3129860	ENSG00000179344	33	2562	0.000507504	0.794381	1	HLA-DQB1	BTNL2 - HLA-DRA	0.231	1e-09	Hepatitis C induced liver cirrhosis
rs3129860	rs3129860	ENSG00000198502	33	2562	0.000507504	0.794381	1	HLA-DRB5	BTNL2 - HLA-DRA	0.231	1e-09	Hepatitis C induced liver cirrhosis
rs3129860	rs3129860	ENSG00000204287	33	2562	0.000507504	0.794381	1	HLA-DRA	BTNL2 - HLA-DRA	0.231	1e-09	Hepatitis C induced liver cirrhosis
rs3129860	rs3129860	ENSG00000224305	33	2562	0.000507504	0.794381	1	HLA-DQB2	BTNL2 - HLA-DRA	0.231	1e-09	Hepatitis C induced liver cirrhosis
rs3129871	rs3129871	ENSG00000179344	33	2562	0.000253752	0.794381	1	HLA-DQB1	HLA-DRA	NR	6e-15	Multiple sclerosis (OCB status)
rs3129871	rs3129871	ENSG00000198502	33	2562	0.000253752	0.794381	1	HLA-DRB5	HLA-DRA	NR	6e-15	Multiple sclerosis (OCB status)
rs3129889	rs3129889	ENSG00000179344	33	2562	0.000380628	0.794381	1	HLA-DQB1	HLA-DRA - HLA-DRB9	0.2	1e-206	Multiple sclerosis
rs3129889	rs3129889	ENSG00000198502	33	2562	0.000380628	0.794381	1	HLA-DRB5	HLA-DRA - HLA-DRB9	0.2	1e-206	Multiple sclerosis
rs3129889	rs3129889	ENSG00000224305	33	2562	0.000380628	0.794381	1	HLA-DQB2	HLA-DRA - HLA-DRB9	0.2	1e-206	Multiple sclerosis
rs3129934	rs3129934	ENSG00000179344	33	2562	0.000507504	0.794381	1	HLA-DQB1	C6orf10	0.1	7e-16	Multiple sclerosis
rs3129934	rs3129934	ENSG00000198502	33	2562	0.000507504	0.794381	1	HLA-DRB5	C6orf10	0.1	7e-16	Multiple sclerosis
rs3129934	rs3129934	ENSG00000204287	33	2562	0.000507504	0.794381	1	HLA-DRA	C6orf10	0.1	7e-16	Multiple sclerosis
rs3129934	rs3129934	ENSG00000224305	33	2562	0.000507504	0.794381	1	HLA-DQB2	C6orf10	0.1	7e-16	Multiple sclerosis
rs3130501	rs3130501	ENSG00000204531	33	2562	0.000253752	0.794381	1	POU5F1	POU5F1	0.74	2e-08	Stevens-Johnson syndrome and toxic epidermal necrolysis (SJS-TEN)
rs3130501	rs3130501	ENSG00000204540	33	2562	0.000253752	0.794381	1	PSORS1C1	POU5F1	0.74	2e-08	Stevens-Johnson syndrome and toxic epidermal necrolysis (SJS-TEN)
rs3130544	rs3130544	ENSG00000137411	33	2562	0.000126876	0.794381	1	VARS2	HCG22 - C6orf15	NR	5e-07	Hematology traits
rs3130559	rs3130559	ENSG00000204531	33	2562	0.000126876	0.794381	1	POU5F1	PSORS1C1	0.2	8e-09	Chronic obstructive pulmonary disease-related biomarkers
rs3130783	rs3130783	ENSG00000137411	33	2562	0.000126876	0.794381	1	VARS2	IER3 - MIR4640	0.79	2e-11	Age-related macular degeneration
rs3131018	rs3131018	ENSG00000204540	33	2562	0.000126876	0.794381	1	PSORS1C1	PSORS1C3	0.625	4e-16	HIV-1 control
rs3131296	rs3131296	ENSG00000179344	33	2562	0.000126876	0.794381	1	HLA-DQB1	NOTCH4	0.87	2e-10	Schizophrenia
rs3131379	rs3131379	ENSG00000137411	33	2562	0.000126876	0.794381	1	VARS2	MSH5;MSH5-SAPCD1	0.1	2e-52	Systemic lupus erythematosus
rs3132468	rs3132468	ENSG00000204540	33	2562	0.000126876	0.794381	1	PSORS1C1	MICB	0.13	4e-11	Dengue shock syndrome
rs3132935	rs3132935	ENSG00000179344	33	2562	0.000126876	0.794381	1	HLA-DQB1	NOTCH4	0.82	3e-07	Schizophrenia
rs3132946	rs3132946	ENSG00000179344	33	2562	0.000253752	0.794381	1	HLA-DQB1	NOTCH4	0.12	8e-06	Interstitial lung disease
rs3132946	rs3132946	ENSG00000198502	33	2562	0.000253752	0.794381	1	HLA-DRB5	NOTCH4	0.12	8e-06	Interstitial lung disease
rs3135338	rs3135338	ENSG00000198502	33	2562	0.000126876	0.794381	1	HLA-DRB5	BTNL2 - HLA-DRA	0.13	2e-25	Multiple sclerosis
rs3135363	rs3135363	ENSG00000196126	33	2562	0.000380628	0.794381	1	HLA-DRB1	BTNL2 - HLA-DRA	0.702	1e-10	Hepatitis C induced liver cirrhosis
rs3135363	rs3135363	ENSG00000198502	33	2562	0.000380628	0.794381	1	HLA-DRB5	BTNL2 - HLA-DRA	0.702	1e-10	Hepatitis C induced liver cirrhosis
rs3135363	rs3135363	ENSG00000204276	33	2562	0.000380628	0.794381	1	HLA-DQA2	BTNL2 - HLA-DRA	0.702	1e-10	Hepatitis C induced liver cirrhosis
rs3135388	rs3135388	ENSG00000179344	33	2562	0.000380628	0.794381	1	HLA-DQB1	HLA-DRA	0.22	4e-225	Multiple sclerosis
rs3135388	rs3135388	ENSG00000198502	33	2562	0.000380628	0.794381	1	HLA-DRB5	HLA-DRA	0.22	4e-225	Multiple sclerosis
rs3135388	rs3135388	ENSG00000224305	33	2562	0.000380628	0.794381	1	HLA-DQB2	HLA-DRA	0.22	4e-225	Multiple sclerosis
rs3177928	rs3177928	ENSG00000227357	33	2562	0.000126876	0.794381	1	HLA-DRB4	HLA-DRA	0.16	4e-19	Cholesterol, total
kgp8029258	rs33980500	ENSG00000100557	29	2167	0.00116757	0.794381	1	C14orf105	TRAF3IP2;TRAF3IP2-AS1	0.08	1e-16	Psoriasis
kgp8029258	rs33980500	ENSG00000106031	29	2167	0.00116757	0.794381	1	HOXA13	TRAF3IP2;TRAF3IP2-AS1	0.08	1e-16	Psoriasis
kgp8029258	rs33980500	ENSG00000112761	29	2167	0.00116757	0.794381	1	WISP3	TRAF3IP2;TRAF3IP2-AS1	0.08	1e-16	Psoriasis
kgp8029258	rs33980500	ENSG00000134193	29	2167	0.00116757	0.794381	1	REG4	TRAF3IP2;TRAF3IP2-AS1	0.08	1e-16	Psoriasis
kgp8029258	rs33980500	ENSG00000135220	29	2167	0.00116757	0.794381	1	UGT2A3	TRAF3IP2;TRAF3IP2-AS1	0.08	1e-16	Psoriasis
kgp8029258	rs33980500	ENSG00000138079	29	2167	0.00116757	0.794381	1	SLC3A1	TRAF3IP2;TRAF3IP2-AS1	0.08	1e-16	Psoriasis
kgp8029258	rs33980500	ENSG00000159184	29	2167	0.00116757	0.794381	1	HOXB13	TRAF3IP2;TRAF3IP2-AS1	0.08	1e-16	Psoriasis
kgp8029258	rs33980500	ENSG00000163530	29	2167	0.00116757	0.794381	1	DPPA2	TRAF3IP2;TRAF3IP2-AS1	0.08	1e-16	Psoriasis
rs3729931	rs3729931	ENSG00000075975	10	1114	0.000256269	0.794381	1	MKRN2	RAF1	NR	7e-07	Cardiac hypertrophy
rs3733418	rs3733418	ENSG00000099901	17	2104	0.00018086	0.794381	1	RANBP1	FAM218A;TRIM61	0.197	9e-06	Obesity-related traits
rs3734905	rs3734905	ENSG00000101294	24	12636	6.28358e-05	0.794381	1	HM13	WDR27	NR	2e-06	HIV-1 control
rs3734905	rs3734905	ENSG00000168509	24	12636	6.28358e-05	0.794381	1	HFE2	WDR27	NR	2e-06	HIV-1 control
rs3760775	rs3760775	ENSG00000144481	24	12636	3.14179e-05	0.794381	1	TRPM8	FUT6	0.33	1e-35	Tumor biomarkers
rs3761218	rs3761218	ENSG00000005156	5	814	0.000442849	0.794381	1	LIG3	CDC25B	NR	1e-06	Bipolar disorder
rs3763317	rs3763317	ENSG00000196126	33	2562	0.000126876	0.794381	1	HLA-DRB1	BTNL2	0.37	9e-66	Complement C3 and C4 levels
rs3782889	rs3782889	ENSG00000137948	24	12636	6.28358e-05	0.794381	1	BRDT	MYL2	0.21	4e-14	Coronary heart disease
rs3782889	rs3782889	ENSG00000170950	24	12636	6.28358e-05	0.794381	1	PGK2	MYL2	0.21	4e-14	Coronary heart disease
rs3786897	rs3786897	ENSG00000124299	9	680	0.000338272	0.794381	1	PEPD	PEPD	0.56	1e-08	Type 2 diabetes
rs3796804	rs3796804	ENSG00000054796	24	12636	6.28358e-05	0.794381	1	SPO11	PRKG2	NR	9e-06	HIV-1 susceptibility
rs3796804	rs3796804	ENSG00000165837	24	12636	6.28358e-05	0.794381	1	FAM194B	PRKG2	NR	9e-06	HIV-1 susceptibility
rs3815087	rs3815087	ENSG00000204475	33	2562	0.000253752	0.794381	1	NCR3	PSORS1C1	0.21	3e-07	Stevens-Johnson syndrome and toxic epidermal necrolysis (SJS-TEN)
rs3815087	rs3815087	ENSG00000204540	33	2562	0.000253752	0.794381	1	PSORS1C1	PSORS1C1	0.21	3e-07	Stevens-Johnson syndrome and toxic epidermal necrolysis (SJS-TEN)
rs3817963	rs3817963	ENSG00000196126	33	2562	0.000253752	0.794381	1	HLA-DRB1	BTNL2	NR	6e-10	Multiple sclerosis (OCB status)
rs3817963	rs3817963	ENSG00000204276	33	2562	0.000253752	0.794381	1	HLA-DQA2	BTNL2	NR	6e-10	Multiple sclerosis (OCB status)
rs3845905	rs3845905	ENSG00000214753	24	12636	3.14179e-05	0.794381	1	HNRNPUL2	LRIG1	0.85	4e-06	Adverse response to chemotherapy (neutropenia/leucopenia) (all platinum-based drugs)
rs3884558	rs3884558	ENSG00000129317	24	12636	3.14179e-05	0.794381	1	PUS7L	RORA - VPS13C	0.07	4e-06	Breast cancer (prognosis)
rs3893464	rs3893464	ENSG00000204618	33	2562	0.000126876	0.794381	1	RNF39	HLA-W - MICD	0.36	2e-20	Graves' disease
rs391300	rs391300	ENSG00000167720	15	864	0.00083893	0.794381	1	SRR	SRR	0.62	3e-09	Type 2 diabetes
rs391300	rs391300	ENSG00000167721	15	864	0.00083893	0.794381	1	TSR1	SRR	0.62	3e-09	Type 2 diabetes
rs3916765	rs3916765	ENSG00000204267	33	2562	0.000126876	0.794381	1	TAP2	MTCO3P1 - HLA-DQA2	0.12	1e-06	Type 2 diabetes
kgp4886152	rs393152	ENSG00000121653	39	170	0.0037092	0.0391744	4	MAPK8IP1	CRHR1;CRHR1-IT1	0.82	2e-16	Parkinson's disease
kgp4886152	rs393152	ENSG00000186868	39	170	0.0037092	0.0391744	4	MAPT	CRHR1;CRHR1-IT1	0.82	2e-16	Parkinson's disease
kgp4886152	rs393152	ENSG00000225190	39	170	0.0037092	0.0391744	4	PLEKHM1	CRHR1;CRHR1-IT1	0.82	2e-16	Parkinson's disease
kgp4886152	rs393152	ENSG00000238083	39	170	0.0037092	0.0391744	4	LRRC37A2	CRHR1;CRHR1-IT1	0.82	2e-16	Parkinson's disease
kgp4886152	rs393152	ENSG00000256453	39	170	0.0037092	0.0391744	4	DND1	CRHR1;CRHR1-IT1	0.82	2e-16	Parkinson's disease
rs415430	rs415430	ENSG00000121653	39	170	0.0037092	0.0391744	4	MAPK8IP1	WNT3	0.786	7e-07	Parkinson's disease
rs415430	rs415430	ENSG00000186868	39	170	0.0037092	0.0391744	4	MAPT	WNT3	0.786	7e-07	Parkinson's disease
rs415430	rs415430	ENSG00000225190	39	170	0.0037092	0.0391744	4	PLEKHM1	WNT3	0.786	7e-07	Parkinson's disease
rs415430	rs415430	ENSG00000238083	39	170	0.0037092	0.0391744	4	LRRC37A2	WNT3	0.786	7e-07	Parkinson's disease
rs415430	rs415430	ENSG00000256453	39	170	0.0037092	0.0391744	4	DND1	WNT3	0.786	7e-07	Parkinson's disease
rs4248154	rs4248154	ENSG00000204531	33	2562	0.000126876	0.794381	1	POU5F1	MUC22	0.54	1e-13	Graves' disease
rs4301033	rs4301033	ENSG00000169340	24	12636	3.14179e-05	0.794381	1	PDILT	RPL32P9 - TSC22D2	NR	6e-07	Adiponectin levels
rs4324798	rs4324798	ENSG00000205927	33	2562	0.000126876	0.794381	1	OLIG2	NOP56P1 - RPL13P	0.09	2e-08	Lung adenocarcinoma
rs4329	rs4329	ENSG00000173826	9	680	0.000338272	0.794381	1	KCNH6	ACE	0.465	8e-20	Metabolic traits
rs4343	rs4343	ENSG00000173826	9	680	0.000338272	0.794381	1	KCNH6	ACE	0.31	3e-25	Angiotensin-converting enzyme activity
rs4409764	rs4409764	ENSG00000150457	33	2562	0.000253752	0.794381	1	LATS2	GOT1 - NKX2-3	0.491	1e-54	Inflammatory bowel disease
rs4409764	rs4409764	ENSG00000204276	33	2562	0.000253752	0.794381	1	HLA-DQA2	GOT1 - NKX2-3	0.491	1e-54	Inflammatory bowel disease
rs443198	rs443198	ENSG00000179344	33	2562	0.000126876	0.794381	1	HLA-DQB1	NOTCH4	0.63	9e-21	Systemic sclerosis
rs4468361	rs4468361	ENSG00000104371	24	12636	3.14179e-05	0.794381	1	DKK4	NTM	0.32	8e-06	Chronic obstructive pulmonary disease-related biomarkers
rs4530903	rs4530903	ENSG00000198502	33	2562	0.000253752	0.794381	1	HLA-DRB5	HLA-DRB1 - HLA-DQA1	NR	3e-06	Lymphoma
rs4530903	rs4530903	ENSG00000227357	33	2562	0.000253752	0.794381	1	HLA-DRB4	HLA-DRB1 - HLA-DQA1	NR	3e-06	Lymphoma
kgp1394017	rs469727	ENSG00000134982	27	70	0.00515516	0.794381	1	APC	REEP5	NR	8e-06	Attention deficit hyperactivity disorder
rs4712972	rs4712972	ENSG00000124523	24	12636	6.28358e-05	0.794381	1	SIRT5	SLC17A4	NR	8e-08	Carotid intima media thickness
rs4712972	rs4712972	ENSG00000186470	24	12636	6.28358e-05	0.794381	1	BTN3A2	SLC17A4	NR	8e-08	Carotid intima media thickness
rs477515	rs477515	ENSG00000179344	33	2562	0.00063438	0.794381	1	HLA-DQB1	HLA-DRB1 - HLA-DQA1	0.32	3e-13	Epstein-Barr virus immune response (EBNA-1)
rs477515	rs477515	ENSG00000196126	33	2562	0.00063438	0.794381	1	HLA-DRB1	HLA-DRB1 - HLA-DQA1	0.32	3e-13	Epstein-Barr virus immune response (EBNA-1)
rs477515	rs477515	ENSG00000204276	33	2562	0.00063438	0.794381	1	HLA-DQA2	HLA-DRB1 - HLA-DQA1	0.32	3e-13	Epstein-Barr virus immune response (EBNA-1)
rs477515	rs477515	ENSG00000224305	33	2562	0.00063438	0.794381	1	HLA-DQB2	HLA-DRB1 - HLA-DQA1	0.32	3e-13	Epstein-Barr virus immune response (EBNA-1)
rs477515	rs477515	ENSG00000227357	33	2562	0.00063438	0.794381	1	HLA-DRB4	HLA-DRB1 - HLA-DQA1	0.32	3e-13	Epstein-Barr virus immune response (EBNA-1)
rs477692	rs477692	ENSG00000106004	31	1265	0.00054836	0.794381	1	HOXA5	MGMT	NR	1e-08	Response to temozolomide
rs477692	rs477692	ENSG00000170430	31	1265	0.00054836	0.794381	1	MGMT	MGMT	NR	1e-08	Response to temozolomide
rs4792814	rs4792814	ENSG00000186868	39	170	0.00074184	0.0391744	4	MAPT	MAP3K14 - ARHGAP27	NR	3e-06	Multiple sclerosis
rs4815617	rs4815617	ENSG00000125843	22	1110	0.000289572	0.794381	1	AP5S1	MAVS	NR	8e-06	Asthma
rs4925295	rs4925295	ENSG00000111215	31	1265	0.00027418	0.794381	1	PRR4	CDH4	0.16	2e-06	&beta;2-Glycoprotein I (&beta;2-GPI) plasma levels
rs492602	rs492602	ENSG00000176920	21	68	0.00537647	0.794381	1	FUT2	FUT2	0.49	2e-10	Cholesterol, total
rs4948418	rs4948418	ENSG00000164729	29	2167	0.000145947	0.794381	1	SLC35G3	ANK3	NR	4e-10	Bipolar disorder
rs503279	rs503279	ENSG00000176920	21	68	0.00537647	0.794381	1	FUT2	FUT2	0.464	4e-20	Metabolic traits
rs504963	rs504963	ENSG00000176920	21	68	0.00537647	0.794381	1	FUT2	FUT2	0.431	2e-08	Crohn's disease
rs505802	rs505802	ENSG00000168066	20	730	0.000508037	0.794381	1	SF1	SLC22A12	0.7	2e-09	Uric acid levels
rs516246	rs516246	ENSG00000176920	21	68	0.00537647	0.794381	1	FUT2	FUT2	0.272	2e-06	Obesity-related traits
kgp2279666	rs589691	ENSG00000168066	20	730	0.000508037	0.794381	1	SF1	PYGM;RASGRP2	0.33	9e-08	Urate levels
rs602662	rs602662	ENSG00000176920	21	68	0.00537647	0.794381	1	FUT2	FUT2	0.44	2e-15	Folate pathway vitamin levels
rs6065	rs6065	ENSG00000091640	22	1110	0.000289572	0.794381	1	SPAG7	GP1BA	NR	3e-11	Platelet counts
rs6457327	rs6457327	ENSG00000204531	33	2562	0.000126876	0.794381	1	POU5F1	HCG22 - C6orf15	0.56	7e-06	Follicular lymphoma
rs6457617	rs6457617	ENSG00000179344	33	2562	0.000126876	0.794381	1	HLA-DQB1	HLA-DQB1 - MTCO3P1	0.45	7e-33	Graves' disease
rs6500818	rs6500818	ENSG00000075290	24	12636	3.14179e-05	0.794381	1	WNT8B	RBFOX1	NR	2e-07	Dengue shock syndrome
kgp2574821	rs6563695	ENSG00000182447	24	12636	3.14179e-05	0.794381	1	OTOL1	NXT1P1 - LHFP	NR	5e-06	Preeclampsia
rs6565681	rs6565681	ENSG00000173821	31	1265	0.00027418	0.794381	1	RNF213	RNF213;LOC100294362	0.37	2e-08	Moyamoya disease
rs660895	rs660895	ENSG00000204267	33	2562	0.000380628	0.794381	1	TAP2	HLA-DRB1 - HLA-DQA1	0.24	4e-20	IgA nephropathy
rs660895	rs660895	ENSG00000204276	33	2562	0.000380628	0.794381	1	HLA-DQA2	HLA-DRB1 - HLA-DQA1	0.24	4e-20	IgA nephropathy
rs660895	rs660895	ENSG00000227357	33	2562	0.000380628	0.794381	1	HLA-DRB4	HLA-DRB1 - HLA-DQA1	0.24	4e-20	IgA nephropathy
kgp4392311	rs6770152	ENSG00000163933	35	75	0.00494898	0.278409	2	RFT1	SERBP1P3 - RFT1	0.58	3e-16	Urate levels
rs678962	rs678962	ENSG00000094975	16	393	0.000556455	0.794381	1	SUCO	DNM3	0.22	3e-08	Height
rs6903608	rs6903608	ENSG00000179344	33	2562	0.000253752	0.794381	1	HLA-DQB1	HLA-DRB9 - HLA-DRB5	0.27	3e-50	Hodgkin's lymphoma
rs6903608	rs6903608	ENSG00000224305	33	2562	0.000253752	0.794381	1	HLA-DQB2	HLA-DRB9 - HLA-DRB5	0.27	3e-50	Hodgkin's lymphoma
rs6932590	rs6932590	ENSG00000146109	24	12636	3.14179e-05	0.794381	1	ABT1	PRSS16 - TRNAI28P	0.78	1e-12	Schizophrenia
rs6990255	rs6990255	ENSG00000167104	24	12636	6.28358e-05	0.794381	1	BPIFB6	CYCSP3 - RPL10AP3	NR	2e-06	Autism spectrum disorder, attention deficit-hyperactivity disorder, bipolar disorder, major depressive disorder, and schizophrenia (combined)
rs6990255	rs6990255	ENSG00000182261	24	12636	6.28358e-05	0.794381	1	NLRP10	CYCSP3 - RPL10AP3	NR	2e-06	Autism spectrum disorder, attention deficit-hyperactivity disorder, bipolar disorder, major depressive disorder, and schizophrenia (combined)
rs7006687	rs7006687	ENSG00000214021	24	12636	3.14179e-05	0.794381	1	TTLL3	AACP - RPL10AP11	0.57	2e-06	QT interval (interaction)
rs703842	rs703842	ENSG00000123297	15	864	0.0012584	0.794381	1	TSFM	CYP27B1;METTL1	0.67	5e-11	Multiple sclerosis
rs703842	rs703842	ENSG00000123427	15	864	0.0012584	0.794381	1	METTL21B	CYP27B1;METTL1	0.67	5e-11	Multiple sclerosis
rs703842	rs703842	ENSG00000166896	15	864	0.0012584	0.794381	1	XRCC6BP1	CYP27B1;METTL1	0.67	5e-11	Multiple sclerosis
rs7112365	rs7112365	ENSG00000089169	17	2104	0.00018086	0.794381	1	RPH3A	PKNOX2	0.07	2e-06	Obesity-related traits
kgp576979	rs7120489	ENSG00000157005	24	12636	3.14179e-05	0.794381	1	SST	PARVA	0.069	7e-06	Mortality among heart failure patients
rs7134594	rs7134594	ENSG00000110906	31	1265	0.00027418	0.794381	1	KCTD10	MMAB	0.47	7e-15	HDL cholesterol
rs7186852	rs7186852	ENSG00000103549	13	145	0.0012738	0.794381	1	RNF40	ZNF689 - PRR14	0.08	3e-07	Systemic lupus erythematosus
rs7192	rs7192	ENSG00000179344	33	2562	0.000507504	0.794381	1	HLA-DQB1	HLA-DRA	0.26	3e-06	Non-obstructive azoospermia
rs7192	rs7192	ENSG00000196126	33	2562	0.000507504	0.794381	1	HLA-DRB1	HLA-DRA	0.26	3e-06	Non-obstructive azoospermia
rs7192	rs7192	ENSG00000198502	33	2562	0.000507504	0.794381	1	HLA-DRB5	HLA-DRA	0.26	3e-06	Non-obstructive azoospermia
rs7192	rs7192	ENSG00000204287	33	2562	0.000507504	0.794381	1	HLA-DRA	HLA-DRA	0.26	3e-06	Non-obstructive azoospermia
rs7202877	rs7202877	ENSG00000105198	24	12636	6.28358e-05	0.794381	1	LGALS13	CTRB2 - CTRB1	0.1	3e-15	Type 1 diabetes
rs7202877	rs7202877	ENSG00000227345	24	12636	6.28358e-05	0.794381	1	PARG	CTRB2 - CTRB1	0.1	3e-15	Type 1 diabetes
rs7221109	rs7221109	ENSG00000073584	31	1265	0.00054836	0.794381	1	SMARCE1	CCR7 - SMARCE1	0.65	1e-09	Type 1 diabetes
rs7221109	rs7221109	ENSG00000108342	31	1265	0.00054836	0.794381	1	CSF3	CCR7 - SMARCE1	0.65	1e-09	Type 1 diabetes
kgp11733801	rs7245708	ENSG00000146857	10	1114	0.000512537	0.794381	1	STRA8	SNRPD2;QPCTL	0.04	1e-06	Subcutaneous adipose tissue
kgp11733801	rs7245708	ENSG00000170180	10	1114	0.000512537	0.794381	1	GYPA	SNRPD2;QPCTL	0.04	1e-06	Subcutaneous adipose tissue
rs730566	rs730566	ENSG00000177479	9	680	0.000338272	0.794381	1	ARIH2	ATRIP	NR	7e-06	Prion diseases
rs736408	rs736408	ENSG00000016864	35	75	0.00102921	0.278409	2	GLT8D1	ITIH3	NR	2e-06	Bipolar disorder
rs736408	rs736408	ENSG00000055955	35	75	0.00102921	0.278409	2	ITIH4	ITIH3	NR	2e-06	Bipolar disorder
rs7412746	rs7412746	ENSG00000143452	24	12636	3.14179e-05	0.794381	1	HORMAD1	LOC100996521	0.55	9e-11	Melanoma
rs7525133	rs7525133	ENSG00000139053	29	2167	0.000278619	0.794381	1	PDE6H	RHBG	0.09	5e-06	Visceral adipose tissue adjusted for BMI
rs7525133	rs7525133	ENSG00000159184	29	2167	0.000278619	0.794381	1	HOXB13	RHBG	0.09	5e-06	Visceral adipose tissue adjusted for BMI
rs7525133	rs7525133	ENSG00000170044	29	2167	0.000278619	0.794381	1	ZPLD1	RHBG	0.09	5e-06	Visceral adipose tissue adjusted for BMI
kgp11339677	rs7608910	ENSG00000237651	22	1110	0.000289572	0.794381	1	C2orf74	PUS10	0.394	9e-32	Inflammatory bowel disease
rs7618915	rs7618915	ENSG00000016864	36	89	0.00783953	0.278409	2	GLT8D1	PPM1M	NR	3e-10	Bipolar disorder
rs7618915	rs7618915	ENSG00000164091	36	89	0.00783953	0.278409	2	WDR82	PPM1M	NR	3e-10	Bipolar disorder
rs7751505	rs7751505	ENSG00000204516	33	2562	0.000126876	0.794381	1	MICB	HLA-S - MICA	0.28	4e-06	Pubertal anthropometrics
rs7871764	rs7871764	ENSG00000137073	17	2104	0.00018086	0.794381	1	UBAP2	RNU7-36P - DCAF12	0.44	2e-06	Height
kgp4085970	rs8010715	ENSG00000100908	9	680	0.000338272	0.794381	1	EMC9	EMC9	0.262775	9e-06	IgG glycosylation
kgp11676864	rs8021963	ENSG00000111701	29	2167	0.000145947	0.794381	1	APOBEC1	EFCAB11	NR	2e-06	Metabolite levels (HVA/MHPG ratio)
rs8321	rs8321	ENSG00000137312	33	2562	0.000507504	0.794381	1	FLOT1	ZNRD1	NR	8e-09	Autism spectrum disorder, attention deficit-hyperactivity disorder, bipolar disorder, major depressive disorder, and schizophrenia (combined)
rs8321	rs8321	ENSG00000137411	33	2562	0.000507504	0.794381	1	VARS2	ZNRD1	NR	8e-09	Autism spectrum disorder, attention deficit-hyperactivity disorder, bipolar disorder, major depressive disorder, and schizophrenia (combined)
rs8321	rs8321	ENSG00000147789	33	2562	0.000507504	0.794381	1	ZNF7	ZNRD1	NR	8e-09	Autism spectrum disorder, attention deficit-hyperactivity disorder, bipolar disorder, major depressive disorder, and schizophrenia (combined)
rs8321	rs8321	ENSG00000206503	33	2562	0.000507504	0.794381	1	HLA-A	ZNRD1	NR	8e-09	Autism spectrum disorder, attention deficit-hyperactivity disorder, bipolar disorder, major depressive disorder, and schizophrenia (combined)
kgp8594115	rs838133	ENSG00000176920	21	68	0.00537647	0.794381	1	FUT2	FUT1;FGF21	0.45	8e-09	Dietary macronutrient intake
rs8396	rs8396	ENSG00000171503	16	393	0.000556455	0.794381	1	ETFDH	PPID	0.304	6e-15	Metabolic traits
rs867186	rs867186	ENSG00000101000	17	2104	0.000361721	0.794381	1	PROCR	PROCR	0.1	2e-06	Hemostatic factors and hematological phenotypes
rs867186	rs867186	ENSG00000131067	17	2104	0.000361721	0.794381	1	GGT7	PROCR	0.1	2e-06	Hemostatic factors and hematological phenotypes
rs886424	rs886424	ENSG00000137411	33	2562	0.000126876	0.794381	1	VARS2	LINC00243	NR	9e-07	Bipolar disorder and schizophrenia
rs889312	rs889312	ENSG00000155542	29	2167	0.000145947	0.794381	1	SETD9	RPL26P19 - MAP3K1	0.28	3e-36	Breast cancer
rs910049	rs910049	ENSG00000179344	33	2562	0.000253752	0.794381	1	HLA-DQB1	C6orf10	0.142	9e-11	Hepatitis C induced liver cirrhosis
rs910049	rs910049	ENSG00000198502	33	2562	0.000253752	0.794381	1	HLA-DRB5	C6orf10	0.142	9e-11	Hepatitis C induced liver cirrhosis
rs9257809	rs9257809	ENSG00000147789	33	2562	0.000253752	0.794381	1	ZNF7	OR12D3 - OR12D2	0.87	4e-09	Barrett's esophagus
rs9257809	rs9257809	ENSG00000206503	33	2562	0.000253752	0.794381	1	HLA-A	OR12D3 - OR12D2	0.87	4e-09	Barrett's esophagus
rs9262632	rs9262632	ENSG00000204475	33	2562	0.000380628	0.794381	1	NCR3	HCG22	0.1	1e-08	HIV-1 control
rs9262632	rs9262632	ENSG00000204516	33	2562	0.000380628	0.794381	1	MICB	HCG22	0.1	1e-08	HIV-1 control
rs9262632	rs9262632	ENSG00000204540	33	2562	0.000380628	0.794381	1	PSORS1C1	HCG22	0.1	1e-08	HIV-1 control
rs9264942	rs9264942	ENSG00000204540	33	2562	0.000126876	0.794381	1	PSORS1C1	WASF5P - HLA-B	0.378	5e-28	Crohn's disease
rs9267911	rs9267911	ENSG00000198502	33	2562	0.000126876	0.794381	1	HLA-DRB5	NOTCH4 - HNRNPA1P2	0.479	3e-07	Crohn's disease
kgp7975454	rs9268402	ENSG00000196126	33	2562	0.000126876	0.794381	1	HLA-DRB1	C6orf10	0.59	3e-15	Coronary heart disease
kgp9370758	rs9268480	ENSG00000196126	33	2562	0.000380628	0.794381	1	HLA-DRB1	BTNL2	0.91	3e-06	Ulcerative colitis
kgp9370758	rs9268480	ENSG00000204276	33	2562	0.000380628	0.794381	1	HLA-DQA2	BTNL2	0.91	3e-06	Ulcerative colitis
kgp9370758	rs9268480	ENSG00000227357	33	2562	0.000380628	0.794381	1	HLA-DRB4	BTNL2	0.91	3e-06	Ulcerative colitis
rs9268516	rs9268516	ENSG00000196126	33	2562	0.000380628	0.794381	1	HLA-DRB1	BTNL2 - HLA-DRA	0.24	1e-08	Asthma
rs9268516	rs9268516	ENSG00000204276	33	2562	0.000380628	0.794381	1	HLA-DQA2	BTNL2 - HLA-DRA	0.24	1e-08	Asthma
rs9268516	rs9268516	ENSG00000227357	33	2562	0.000380628	0.794381	1	HLA-DRB4	BTNL2 - HLA-DRA	0.24	1e-08	Asthma
rs9268853	rs9268853	ENSG00000179344	33	2562	0.00063438	0.794381	1	HLA-DQB1	HLA-DRB9 - HLA-DRB5	0.64	3e-06	Ulcerative colitis
rs9268853	rs9268853	ENSG00000196126	33	2562	0.00063438	0.794381	1	HLA-DRB1	HLA-DRB9 - HLA-DRB5	0.64	3e-06	Ulcerative colitis
rs9268853	rs9268853	ENSG00000204276	33	2562	0.00063438	0.794381	1	HLA-DQA2	HLA-DRB9 - HLA-DRB5	0.64	3e-06	Ulcerative colitis
rs9268853	rs9268853	ENSG00000224305	33	2562	0.00063438	0.794381	1	HLA-DQB2	HLA-DRB9 - HLA-DRB5	0.64	3e-06	Ulcerative colitis
rs9268853	rs9268853	ENSG00000227357	33	2562	0.00063438	0.794381	1	HLA-DRB4	HLA-DRB9 - HLA-DRB5	0.64	3e-06	Ulcerative colitis
rs9268877	rs9268877	ENSG00000179344	33	2562	0.000253752	0.794381	1	HLA-DQB1	HLA-DRB9 - HLA-DRB5	NR	4e-23	Ulcerative colitis
rs9268877	rs9268877	ENSG00000198502	33	2562	0.000253752	0.794381	1	HLA-DRB5	HLA-DRB9 - HLA-DRB5	NR	4e-23	Ulcerative colitis
rs9271100	rs9271100	ENSG00000179344	33	2562	0.000253752	0.794381	1	HLA-DQB1	HLA-DRB1 - HLA-DQA1	NR	1e-12	Systemic lupus erythematosus
rs9271100	rs9271100	ENSG00000198502	33	2562	0.000253752	0.794381	1	HLA-DRB5	HLA-DRB1 - HLA-DQA1	NR	1e-12	Systemic lupus erythematosus
rs9271366	rs9271366	ENSG00000179344	33	2562	0.000507504	0.794381	1	HLA-DQB1	HLA-DRB1 - HLA-DQA1	0.11	1e-18	Ulcerative colitis
rs9271366	rs9271366	ENSG00000198502	33	2562	0.000507504	0.794381	1	HLA-DRB5	HLA-DRB1 - HLA-DQA1	0.11	1e-18	Ulcerative colitis
rs9271366	rs9271366	ENSG00000204287	33	2562	0.000507504	0.794381	1	HLA-DRA	HLA-DRB1 - HLA-DQA1	0.11	1e-18	Ulcerative colitis
rs9271366	rs9271366	ENSG00000224305	33	2562	0.000507504	0.794381	1	HLA-DQB2	HLA-DRB1 - HLA-DQA1	0.11	1e-18	Ulcerative colitis
rs9272105	rs9272105	ENSG00000196126	33	2562	0.000253752	0.794381	1	HLA-DRB1	HLA-DRB1 - HLA-DQA1	0.45	5e-22	Hepatocellular carcinoma
rs9272105	rs9272105	ENSG00000204276	33	2562	0.000253752	0.794381	1	HLA-DQA2	HLA-DRB1 - HLA-DQA1	0.45	5e-22	Hepatocellular carcinoma
rs9272143	rs9272143	ENSG00000196126	33	2562	0.000380628	0.794381	1	HLA-DRB1	HLA-DRB1 - HLA-DQA1	NR	3e-22	Cervical cancer
rs9272143	rs9272143	ENSG00000204276	33	2562	0.000380628	0.794381	1	HLA-DQA2	HLA-DRB1 - HLA-DQA1	NR	3e-22	Cervical cancer
rs9272143	rs9272143	ENSG00000227357	33	2562	0.000380628	0.794381	1	HLA-DRB4	HLA-DRB1 - HLA-DQA1	NR	3e-22	Cervical cancer
rs9272219	rs9272219	ENSG00000179344	33	2562	0.000380628	0.794381	1	HLA-DQB1	HLA-DRB1 - HLA-DQA1	NR	1e-45	Rheumatoid arthritis
rs9272219	rs9272219	ENSG00000198502	33	2562	0.000380628	0.794381	1	HLA-DRB5	HLA-DRB1 - HLA-DQA1	NR	1e-45	Rheumatoid arthritis
rs9272219	rs9272219	ENSG00000204276	33	2562	0.000380628	0.794381	1	HLA-DQA2	HLA-DRB1 - HLA-DQA1	NR	1e-45	Rheumatoid arthritis
rs9273349	rs9273349	ENSG00000179344	33	2562	0.000507504	0.794381	1	HLA-DQB1	HLA-DQA1 - HLA-DQB1	0.58	7e-14	Asthma
rs9273349	rs9273349	ENSG00000198502	33	2562	0.000507504	0.794381	1	HLA-DRB5	HLA-DQA1 - HLA-DQB1	0.58	7e-14	Asthma
rs9273349	rs9273349	ENSG00000224305	33	2562	0.000507504	0.794381	1	HLA-DQB2	HLA-DQA1 - HLA-DQB1	0.58	7e-14	Asthma
rs9273349	rs9273349	ENSG00000227357	33	2562	0.000507504	0.794381	1	HLA-DRB4	HLA-DQA1 - HLA-DQB1	0.58	7e-14	Asthma
rs9275572	rs9275572	ENSG00000179344	33	2562	0.000253752	0.794381	1	HLA-DQB1	MTCO3P1 - HLA-DQA2	0.36	6e-09	Hepatocellular carcinoma
rs9275572	rs9275572	ENSG00000196126	33	2562	0.000253752	0.794381	1	HLA-DRB1	MTCO3P1 - HLA-DQA2	0.36	6e-09	Hepatocellular carcinoma
rs9275596	rs9275596	ENSG00000179344	33	2562	0.000253752	0.794381	1	HLA-DQB1	MTCO3P1 - HLA-DQA2	0.73 (EA)	2e-26	Nephropathy
rs9275596	rs9275596	ENSG00000196126	33	2562	0.000253752	0.794381	1	HLA-DRB1	MTCO3P1 - HLA-DQA2	0.73 (EA)	2e-26	Nephropathy
rs9275698	rs9275698	ENSG00000204267	33	2562	0.000126876	0.794381	1	TAP2	MTCO3P1 - HLA-DQA2	0.79	5e-12	Asthma
kgp877918	rs9276606	ENSG00000204267	33	2562	0.000126876	0.794381	1	TAP2	HLA-DQB2 - HLA-DOB	0.15	3e-22	Complement C3 and C4 levels
kgp106533	rs9277535	ENSG00000223865	33	2562	0.000126876	0.794381	1	HLA-DPB1	HLA-DPB1	0.57	2e-21	Hepatitis B (viral clearance)
rs9303521	rs9303521	ENSG00000121653	39	170	0.00148368	0.0391744	4	MAPK8IP1	CRHR1	0.46	4e-06	Bone mineral density (hip)
rs9303521	rs9303521	ENSG00000238083	39	170	0.00148368	0.0391744	4	LRRC37A2	CRHR1	0.46	4e-06	Bone mineral density (hip)
rs9357152	rs9357152	ENSG00000179344	33	2562	0.000126876	0.794381	1	HLA-DQB1	HLA-DQB1 - MTCO3P1	0.33	1e-14	HPV seropositivity
rs9357155	rs9357155	ENSG00000196126	33	2562	0.000126876	0.794381	1	HLA-DRB1	PSMB8	0.87 (EA)	2e-12	Nephropathy
rs936229	rs936229	ENSG00000140474	1	921	0.000691046	0.794381	1	ULK3	ULK3	0.595	4e-06	Adverse response to chemotherapy (neutropenia/leucopenia) (carboplatin)
rs936229	rs936229	ENSG00000178802	1	921	0.000691046	0.794381	1	MPI	ULK3	0.595	4e-06	Adverse response to chemotherapy (neutropenia/leucopenia) (carboplatin)
kgp6943015	rs9403856	ENSG00000105198	24	12636	3.14179e-05	0.794381	1	LGALS13	YAP1P1 - SAMD5	0.861675	4e-07	IgG glycosylation
rs9428104	rs9428104	ENSG00000178409	31	1265	0.00027418	0.794381	1	BEND3	SPAG17 - PSMC1P12	0.24	6e-23	Height
rs9468925	rs9468925	ENSG00000204531	33	2562	0.000126876	0.794381	1	POU5F1	WASF5P - HLA-B	0.617	2e-33	Vitiligo
rs9469003	rs9469003	ENSG00000204516	33	2562	0.000126876	0.794381	1	MICB	MICA - HLA-X	0.15	2e-09	Stevens-Johnson syndrome and toxic epidermal necrolysis (SJS-TEN)
rs9469220	rs9469220	ENSG00000179344	33	2562	0.000126876	0.794381	1	HLA-DQB1	HLA-DQB1 - MTCO3P1	NR	2e-07	IgE levels
rs9500927	rs9500927	ENSG00000223865	33	2562	0.000126876	0.794381	1	HLA-DPB1	BRD2 - HLA-DOA	0.26	4e-09	Asthma
rs9834692	rs9834692	ENSG00000112761	29	2167	0.000145947	0.794381	1	WISP3	KRT8P25 - PSMC1P6	NR	3e-09	Brain connectivity
rs9847710	rs9847710	ENSG00000163933	35	75	0.00494898	0.278409	2	RFT1	SFMBT1;LOC401068	0.416	1e-08	Ulcerative colitis
rs987870	rs987870	ENSG00000168384	33	2562	0.000253752	0.794381	1	HLA-DPA1	HLA-DPA1;HLA-DPB1	0.14	2e-10	Asthma
rs987870	rs987870	ENSG00000223865	33	2562	0.000253752	0.794381	1	HLA-DPB1	HLA-DPA1;HLA-DPB1	0.14	2e-10	Asthma
rs9883474	rs9883474	ENSG00000112761	29	2167	0.000145947	0.794381	1	WISP3	KRT8P25 - PSMC1P6	NR	3e-09	Brain connectivity
kgp8834104	rs9926296	ENSG00000167523	17	2104	0.00018086	0.794381	1	SPATA33	FANCA	0.54	2e-13	Vitiligo
kgp5970023	rs995030	ENSG00000164076	24	12636	3.14179e-05	0.794381	1	CAMKV	KITLG	NR	3e-13	Testicular germ cell tumor
