# Supplementary material for: Bipartite Community Structure of eQTLs
Source: PLoS Comput Biol. 2016 Sep 12;12(9):e1005033. doi: 10.1371/journal.pcbi.1005033 (PMC5019382; doi:10.1371/journal.pcbi.1005033)
Supplement: S2 Table — (XLSX) [file pcbi.1005033.s014.xlsx]

## Sheet: go_enrichment.txt
community	GOID	Pvalue	OddsRatio	ExpCount	Count	Size	Term	genes.in.community	snps.in.community
1	GO:0005515	0.000252033	1.64479	124.176	150	6328	protein binding	271	921
1	GO:0006397	0.000107117	2.99688	6.57972	18	335	mRNA processing	271	921
1	GO:0044270	0.000136694	2.20385	16.0859	32	819	cellular nitrogen compound catabolic process	271	921
1	GO:0044248	0.000279345	1.8338	30.7774	50	1567	cellular catabolic process	271	921
1	GO:0046700	0.000307594	2.12085	16.0859	31	819	heterocycle catabolic process	271	921
1	GO:0019439	0.000314186	2.11795	16.1056	31	820	aromatic compound catabolic process	271	921
1	GO:1901575	0.000407098	1.7823	32.9182	52	1676	organic substance catabolic process	271	921
1	GO:0044238	0.0004233	1.65555	137.153	161	6983	primary metabolic process	271	921
1	GO:0005622	3.48028e-07	2.63655	184.265	214	9653	intracellular	271	921
1	GO:0044424	1.6662e-06	2.40494	182.547	211	9563	intracellular part	271	921
1	GO:0005643	4.19688e-05	8.58844	0.954443	7	50	nuclear pore	271	921
1	GO:0032991	7.88791e-05	1.70301	63.146	90	3308	macromolecular complex	271	921
1	GO:0043229	8.64776e-05	1.77651	158.247	185	8290	intracellular organelle	271	921
1	GO:0043226	0.000166536	1.77908	167.352	192	8767	organelle	271	921
1	GO:0046930	0.000208109	6.47156	1.22169	7	64	pore complex	271	921
1	GO:0035770	0.000472058	5.58494	1.39349	7	73	ribonucleoprotein granule	271	921
1	GO:0055037	0.000472058	5.58494	1.39349	7	73	recycling endosome	271	921
4	GO:0006184	0.000319901	6.17844	1.33372	7	349	GTP catabolic process	51	151
4	GO:1901069	0.000325506	6.15986	1.33754	7	350	guanosine-containing compound catabolic process	51	151
4	GO:0046039	0.000379604	5.9974	1.37193	7	359	GTP metabolic process	51	151
4	GO:1901068	0.000426495	5.87666	1.39868	7	366	guanosine-containing compound metabolic process	51	151
9	GO:0003723	6.97861e-05	1.93549	28.8522	50	1202	RNA binding	321	680
9	GO:0003676	0.000156328	1.62331	68.17	95	2840	nucleic acid binding	321	680
9	GO:0016407	0.000234062	5.46284	1.65624	8	69	acetyltransferase activity	321	680
9	GO:0044822	0.000382183	1.91852	22.2272	39	926	poly(A) RNA binding	321	680
9	GO:0008080	0.000499075	5.59082	1.41621	7	59	N-acetyltransferase activity	321	680
9	GO:0016071	1.55014e-05	2.60985	12.312	29	515	mRNA metabolic process	321	680
9	GO:0016070	1.71468e-05	1.72754	72.6769	104	3040	RNA metabolic process	321	680
9	GO:0006397	1.74186e-05	3.03631	8.0088	22	335	mRNA processing	321	680
9	GO:0010467	0.000100004	1.6028	96.1534	126	4022	gene expression	321	680
9	GO:0006396	0.000106586	2.35675	13.0053	28	544	RNA processing	321	680
9	GO:0008380	0.000107245	2.99298	6.57439	18	275	RNA splicing	321	680
9	GO:0034645	0.000113682	1.62142	77.6973	106	3250	cellular macromolecule biosynthetic process	321	680
9	GO:0051252	0.000118293	1.68639	55.3683	81	2316	regulation of RNA metabolic process	321	680
9	GO:0006355	0.000133725	1.69046	52.9537	78	2215	regulation of transcription, DNA-templated	321	680
9	GO:0044237	0.000164516	1.629	165.746	194	6933	cellular metabolic process	321	680
9	GO:2001141	0.000206333	1.66235	53.647	78	2244	regulation of RNA biosynthetic process	321	680
9	GO:2000112	0.000217151	1.64108	58.1176	83	2431	regulation of cellular macromolecule biosynthetic process	321	680
9	GO:0090304	0.000308572	1.56161	82.3591	109	3445	nucleic acid metabolic process	321	680
9	GO:0009059	0.000346506	1.55957	79.8011	106	3338	macromolecule biosynthetic process	321	680
9	GO:0009058	0.00037312	1.53399	98.8071	126	4133	biosynthetic process	321	680
9	GO:0044260	0.000408198	1.52537	125.415	153	5246	cellular macromolecule metabolic process	321	680
9	GO:0006351	0.000415847	1.60307	58.3566	82	2441	transcription, DNA-templated	321	680
9	GO:0006725	0.000456681	1.52096	103.086	130	4312	cellular aromatic compound metabolic process	321	680
9	GO:1901576	0.000478044	1.52204	97.4205	124	4075	organic substance biosynthetic process	321	680
9	GO:0005622	5.50106e-07	2.28198	229.17	262	9653	intracellular	321	680
9	GO:0044424	7.05626e-07	2.2273	227.033	260	9563	intracellular part	321	680
9	GO:0043227	1.55654e-06	1.89076	194.105	231	8176	membrane-bounded organelle	321	680
9	GO:0005634	4.176e-06	1.70654	109.35	147	4606	nucleus	321	680
9	GO:0043231	5.52891e-06	1.7597	177.676	214	7484	intracellular membrane-bounded organelle	321	680
9	GO:0043226	1.33322e-05	1.832	208.135	240	8767	organelle	321	680
9	GO:0005681	4.13263e-05	4.50916	2.9676	12	125	spliceosomal complex	321	680
9	GO:0043229	7.12192e-05	1.67655	196.811	227	8290	intracellular organelle	321	680
9	GO:0016607	0.000418606	3.68995	3.25249	11	137	nuclear speck	321	680
12	GO:0005515	0.000464397	Inf	7.20666	13	6328	protein binding	17	20
12	GO:0006396	0.000241422	12.4072	0.62851	5	544	RNA processing	17	20
12	GO:0005815	8.38112e-05	14.9504	0.490857	5	408	microtubule organizing center	17	20
13	GO:0044424	4.09361e-05	3.36602	82.8364	99	9563	intracellular part	122	145
13	GO:0005622	7.95206e-05	3.23069	83.616	99	9653	intracellular	122	145
16	GO:0005488	5.18866e-05	2.75186	140.689	159	9337	binding	210	393
16	GO:0003676	0.000202262	1.80745	42.7928	64	2840	nucleic acid binding	210	393
16	GO:0006396	1.57751e-05	3.09185	8.0256	22	544	RNA processing	210	393
16	GO:0051297	1.90566e-05	9.71723	0.840917	7	57	centrosome organization	210	393
16	GO:0031023	2.99286e-05	8.99418	0.899929	7	61	microtubule organizing center organization	210	393
16	GO:0022402	3.22064e-05	2.50566	13.676	30	927	cell cycle process	210	393
16	GO:0090304	4.90183e-05	1.88704	50.8239	75	3445	nucleic acid metabolic process	210	393
16	GO:0000086	4.92857e-05	5.27906	2.10967	10	143	G2/M transition of mitotic cell cycle	210	393
16	GO:0044839	4.92857e-05	5.27906	2.10967	10	143	cell cycle G2/M phase transition	210	393
16	GO:0051298	6.95579e-05	13.7404	0.442588	5	30	centrosome duplication	210	393
16	GO:0007049	7.42797e-05	2.24079	17.9396	35	1216	cell cycle	210	393
16	GO:0006139	0.000126393	1.79846	61.5197	85	4170	nucleobase-containing compound metabolic process	210	393
16	GO:0034641	0.000193835	1.76499	66.0341	89	4476	cellular nitrogen compound metabolic process	210	393
16	GO:0046483	0.000236035	1.75172	63.4671	86	4302	heterocycle metabolic process	210	393
16	GO:0006725	0.000258326	1.74503	63.6146	86	4312	cellular aromatic compound metabolic process	210	393
16	GO:0007098	0.000285143	9.80568	0.590117	5	40	centrosome cycle	210	393
16	GO:0000278	0.000309319	2.42706	10.5041	23	712	mitotic cell cycle	210	393
16	GO:0006281	0.000351756	3.15974	4.83896	14	328	DNA repair	210	393
16	GO:0044772	0.000431331	2.95971	5.53235	15	375	mitotic cell cycle phase transition	210	393
16	GO:0006397	0.000435025	3.08883	4.94223	14	335	mRNA processing	210	393
16	GO:0005622	1.20281e-11	5.89067	145.554	179	9653	intracellular	210	393
16	GO:0044424	1.64774e-11	5.49078	144.197	178	9563	intracellular part	210	393
16	GO:0043229	1.67542e-09	3.04493	125.002	161	8290	intracellular organelle	210	393
16	GO:0043226	2.95613e-08	2.92063	132.194	164	8767	organelle	210	393
16	GO:0043231	7.91128e-08	2.41549	112.848	147	7484	intracellular membrane-bounded organelle	210	393
16	GO:0005634	8.57226e-08	2.18638	69.452	105	4606	nucleus	210	393
16	GO:0043227	2.50411e-06	2.2395	123.283	152	8176	membrane-bounded organelle	210	393
16	GO:0005813	4.30559e-06	4.08147	4.65929	17	309	centrosome	210	393
16	GO:0044446	6.65307e-06	1.92071	76.0866	106	5046	intracellular organelle part	210	393
16	GO:0044450	6.8174e-06	7.76529	1.32692	9	88	microtubule organizing center part	210	393
16	GO:0044422	1.39603e-05	1.87478	78.1524	107	5183	organelle part	210	393
16	GO:0005814	3.11655e-05	8.92203	0.904716	7	60	centriole	210	393
16	GO:0044428	7.20535e-05	1.96964	30.2024	51	2003	nuclear part	210	393
16	GO:0031981	7.50992e-05	2.03731	25.4527	45	1688	nuclear lumen	210	393
16	GO:0031974	0.00011742	1.8895	34.0776	55	2260	membrane-enclosed lumen	210	393
16	GO:0044464	0.000123998	3.39981	166.377	181	11034	cell part	210	393
16	GO:0005623	0.000125486	3.39711	166.392	181	11035	cell	210	393
16	GO:0005815	0.000147289	3.02288	6.15207	17	408	microtubule organizing center	210	393
16	GO:0070013	0.000268789	1.8408	32.6301	52	2164	intracellular organelle lumen	210	393
16	GO:0043233	0.000462986	1.79139	33.3539	52	2212	organelle lumen	210	393
22	GO:0034660	0.000343665	3.01669	5.39833	15	242	ncRNA metabolic process	283	1110
22	GO:0005622	1.14124e-05	2.12276	202.846	230	9653	intracellular	283	1110
22	GO:0044424	6.67328e-05	1.92899	200.955	226	9563	intracellular part	283	1110
22	GO:0030529	0.000125346	2.50691	10.4228	24	496	ribonucleoprotein complex	283	1110
24	GO:0004930	1.64115e-13	3.37499	21.2436	60	421	G-protein coupled receptor activity	729	12636
24	GO:0004888	3.66354e-09	2.32673	35.2715	72	699	transmembrane signaling receptor activity	729	12636
24	GO:0038023	5.64385e-09	2.23505	39.2074	77	777	signaling receptor activity	729	12636
24	GO:0004872	1.30246e-07	1.98862	47.4828	84	941	receptor activity	729	12636
24	GO:0004984	3.20244e-07	4.44555	5.39921	20	107	olfactory receptor activity	729	12636
24	GO:0015075	1.06508e-06	2.14902	29.4686	57	584	ion transmembrane transporter activity	729	12636
24	GO:0022838	1.0895e-06	2.71796	14.482	35	287	substrate-specific channel activity	729	12636
24	GO:0005132	1.18634e-06	38.0211	0.454139	6	9	type I interferon receptor binding	729	12636
24	GO:0005216	1.71457e-06	2.70124	14.1288	34	280	ion channel activity	729	12636
24	GO:0004871	2.20471e-06	1.82276	52.3774	86	1038	signal transducer activity	729	12636
24	GO:0060089	2.20471e-06	1.82276	52.3774	86	1038	molecular transducer activity	729	12636
24	GO:0022891	2.90005e-06	2.0446	31.8907	59	632	substrate-specific transmembrane transporter activity	729	12636
24	GO:0015267	4.43381e-06	2.53245	15.3903	35	305	channel activity	729	12636
24	GO:0022803	4.43381e-06	2.53245	15.3903	35	305	passive transmembrane transporter activity	729	12636
24	GO:0005104	6.16611e-06	14.8037	0.807359	7	16	fibroblast growth factor receptor binding	729	12636
24	GO:0022857	2.07667e-05	1.88746	34.7669	60	689	transmembrane transporter activity	729	12636
24	GO:0022892	2.83757e-05	1.84543	36.6844	62	727	substrate-specific transporter activity	729	12636
24	GO:0005215	3.78007e-05	1.74778	44.9598	72	891	transporter activity	729	12636
24	GO:0030594	0.000136526	4.89263	2.47254	10	49	neurotransmitter receptor activity	729	12636
24	GO:0005261	0.000173484	2.46323	10.6975	24	212	cation channel activity	729	12636
24	GO:0008324	0.00021542	1.92977	22.9593	41	455	cation transmembrane transporter activity	729	12636
24	GO:0046873	0.000237637	2.16725	15.0371	30	298	metal ion transmembrane transporter activity	729	12636
24	GO:0022890	0.000249914	2.02853	18.6702	35	370	inorganic cation transmembrane transporter activity	729	12636
24	GO:0043565	0.000333541	1.84102	25.7346	44	510	sequence-specific DNA binding	729	12636
24	GO:0032501	4.12287e-11	1.77327	217.866	292	4441	multicellular organismal process	729	12636
24	GO:0007600	5.37597e-11	3.14031	19.3779	52	395	sensory perception	729	12636
24	GO:0050953	7.64132e-10	4.63309	7.35869	28	150	sensory perception of light stimulus	729	12636
24	GO:0044707	1.43641e-09	1.69066	210.508	278	4291	single-multicellular organism process	729	12636
24	GO:0007601	2.23629e-09	4.53429	7.21152	27	147	visual perception	729	12636
24	GO:0009582	3.94358e-08	4.29708	6.67188	24	136	detection of abiotic stimulus	729	12636
24	GO:0050877	4.94029e-08	2.31938	29.6801	61	605	neurological system process	729	12636
24	GO:0009581	1.11554e-07	4.18577	6.52471	23	133	detection of external stimulus	729	12636
24	GO:0051606	1.38333e-07	3.25644	10.9399	31	223	detection of stimulus	729	12636
24	GO:0019953	1.50139e-07	2.4254	23.6459	51	482	sexual reproduction	729	12636
24	GO:0007186	6.09569e-07	2.34368	23.3516	49	476	G-protein coupled receptor signaling pathway	729	12636
24	GO:0044703	1.6157e-06	2.13257	29.1404	56	594	multi-organism reproductive process	729	12636
24	GO:0033139	2.40696e-06	29.3846	0.490579	6	10	regulation of peptidyl-serine phosphorylation of STAT protein	729	12636
24	GO:0033141	2.40696e-06	29.3846	0.490579	6	10	positive regulation of peptidyl-serine phosphorylation of STAT protein	729	12636
24	GO:0007283	3.3997e-06	2.56638	15.208	35	310	spermatogenesis	729	12636
24	GO:0048232	3.65769e-06	2.55684	15.257	35	311	male gamete generation	729	12636
24	GO:0032504	4.78796e-06	2.13934	25.8045	50	526	multicellular organism reproduction	729	12636
24	GO:0022414	5.13483e-06	1.91769	38.5595	67	786	reproductive process	729	12636
24	GO:0003008	7.75319e-06	1.78031	50.8731	82	1037	system process	729	12636
24	GO:0042501	9.73069e-06	19.5861	0.588695	6	12	serine phosphorylation of STAT protein	729	12636
24	GO:0000003	1.70431e-05	1.82976	40.7672	68	831	reproduction	729	12636
24	GO:0045341	1.73231e-05	16.7865	0.637753	6	13	MHC class I biosynthetic process	729	12636
24	GO:0045343	1.73231e-05	16.7865	0.637753	6	13	regulation of MHC class I biosynthetic process	729	12636
24	GO:0021953	2.34155e-05	3.46798	5.93601	18	121	central nervous system neuron differentiation	729	12636
24	GO:0007276	2.83775e-05	2.21234	18.8383	38	384	gamete generation	729	12636
24	GO:0044702	3.6384e-05	1.86723	33.899	58	691	single organism reproductive process	729	12636
24	GO:0002323	4.64337e-05	13.0537	0.735869	6	15	natural killer cell activation involved in immune response	729	12636
24	GO:0009566	4.89034e-05	3.55895	5.15108	16	105	fertilization	729	12636
24	GO:0048609	5.06508e-05	1.99202	25.1667	46	513	multicellular organismal reproductive process	729	12636
24	GO:0021515	7.00006e-05	6.09888	1.8642	9	38	cell differentiation in spinal cord	729	12636
24	GO:0021510	7.47677e-05	4.38107	3.23782	12	66	spinal cord development	729	12636
24	GO:0030299	0.000100737	16.2919	0.539637	5	11	intestinal cholesterol absorption	729	12636
24	GO:0009584	0.000126434	3.82768	3.92464	13	80	detection of visible light	729	12636
24	GO:0009583	0.000163735	3.49852	4.56239	14	93	detection of light stimulus	729	12636
24	GO:0007286	0.000178431	3.94074	3.53217	12	72	spermatid development	729	12636
24	GO:0022412	0.00018894	2.78973	7.55492	19	154	cellular process involved in reproduction in multicellular organism	729	12636
24	GO:0008206	0.000231454	5.81318	1.71703	8	35	bile acid metabolic process	729	12636
24	GO:0007338	0.000233087	3.8129	3.63029	12	74	single fertilization	729	12636
24	GO:0007603	0.000233087	3.8129	3.63029	12	74	phototransduction, visible light	729	12636
24	GO:0048839	0.000245559	3.04133	5.88695	16	120	inner ear development	729	12636
24	GO:0048663	0.000295218	4.36859	2.69819	10	55	neuron fate commitment	729	12636
24	GO:0048515	0.000301378	3.69306	3.7284	12	76	spermatid differentiation	729	12636
24	GO:0007602	0.000336464	3.41682	4.3171	13	88	phototransduction	729	12636
24	GO:0048610	0.000358346	2.02979	17.5627	33	358	cellular process involved in reproduction	729	12636
24	GO:0021517	0.000499246	5.96243	1.47174	7	30	ventral spinal cord development	729	12636
24	GO:0045095	2.21744e-05	6.3269	2.02759	10	40	keratin filament	729	12636
24	GO:0005882	7.29133e-05	3.42828	5.32243	16	105	intermediate filament	729	12636
24	GO:0005615	0.000164292	1.68085	42.9342	67	847	extracellular space	729	12636
24	GO:0005576	0.000408948	1.37682	136.001	171	2683	extracellular region	729	12636
29	GO:0005509	2.98961e-05	3.13459	7.15953	20	514	calcium ion binding	190	2167
29	GO:0006323	1.56918e-08	10.1495	1.4169	12	107	DNA packaging	190	2167
29	GO:0031497	1.79121e-08	11.5653	1.15206	11	87	chromatin assembly	190	2167
29	GO:0006334	3.72787e-08	12.6071	0.966673	10	73	nucleosome assembly	190	2167
29	GO:0006333	1.58048e-07	9.13927	1.4169	11	107	chromatin assembly or disassembly	190	2167
29	GO:0034728	4.27985e-07	9.43731	1.24476	10	94	nucleosome organization	190	2167
29	GO:0007156	5.75517e-07	9.1094	1.28448	10	97	homophilic cell adhesion	190	2167
29	GO:0071103	5.80354e-07	7.06333	1.95983	12	148	DNA conformation change	190	2167
29	GO:0065004	8.40398e-07	8.70583	1.33745	10	101	protein-DNA complex assembly	190	2167
29	GO:0007586	1.26521e-06	9.71331	1.08585	9	82	digestion	190	2167
29	GO:0071824	4.75734e-06	7.05999	1.61554	10	122	protein-DNA complex subunit organization	190	2167
29	GO:0005975	0.000321651	2.59919	8.54115	20	645	carbohydrate metabolic process	190	2167
29	GO:0000786	5.98331e-09	19.78	0.599615	9	42	nucleosome	190	2167
29	GO:1990104	5.98331e-09	19.78	0.599615	9	42	DNA bending complex	190	2167
29	GO:0044815	9.28255e-09	18.6467	0.628168	9	44	DNA packaging complex	190	2167
31	GO:0003676	0.000117982	1.86601	41.3	63	2840	nucleic acid binding	204	1265
31	GO:0005730	0.00021434	2.7433	7.59512	19	532	nucleolus	204	1265
33	GO:0032395	7.40764e-19	1337.76	0.0367937	8	10	MHC class II receptor activity	53	2562
33	GO:0003823	8.41821e-10	48.1957	0.198686	7	54	antigen binding	53	2562
33	GO:0042605	7.84799e-09	102.324	0.0735874	5	20	peptide antigen binding	53	2562
33	GO:0038023	3.58868e-07	6.95282	2.85887	14	777	signaling receptor activity	53	2562
33	GO:0004888	7.42303e-07	6.98356	2.57188	13	699	transmembrane signaling receptor activity	53	2562
33	GO:0004872	3.58544e-06	5.6343	3.46229	14	941	receptor activity	53	2562
33	GO:0004871	1.12539e-05	5.05322	3.81919	14	1038	signal transducer activity	53	2562
33	GO:0060089	1.12539e-05	5.05322	3.81919	14	1038	molecular transducer activity	53	2562
33	GO:0042277	8.27763e-05	12.8894	0.452562	5	123	peptide binding	53	2562
33	GO:0033218	9.63477e-05	12.4623	0.46728	5	127	amide binding	53	2562
33	GO:0002478	1.07482e-16	40.3647	0.551902	14	138	antigen processing and presentation of exogenous peptide antigen	53	2562
33	GO:0019882	1.57658e-16	33.256	0.723871	15	181	antigen processing and presentation	53	2562
33	GO:0019884	1.61873e-16	39.0892	0.567899	14	142	antigen processing and presentation of exogenous antigen	53	2562
33	GO:0048002	3.89338e-16	36.4916	0.603893	14	151	antigen processing and presentation of peptide antigen	53	2562
33	GO:0019886	4.55995e-15	56.3295	0.299947	11	75	antigen processing and presentation of exogenous peptide antigen via MHC class II	53	2562
33	GO:0002495	7.18116e-15	53.7928	0.311945	11	78	antigen processing and presentation of peptide antigen via MHC class II	53	2562
33	GO:0002504	8.31959e-15	52.997	0.315944	11	79	antigen processing and presentation of peptide or polysaccharide antigen via MHC class II	53	2562
33	GO:0060333	4.64284e-14	59.0106	0.255954	10	64	interferon-gamma-mediated signaling pathway	53	2562
33	GO:0034341	1.09746e-13	40.8787	0.39593	11	99	response to interferon-gamma	53	2562
33	GO:0031295	4.35464e-13	63.4261	0.211962	9	53	T cell costimulation	53	2562
33	GO:0031294	5.21047e-13	62.0111	0.215962	9	54	lymphocyte costimulation	53	2562
33	GO:0071346	6.22986e-13	44.1865	0.327942	10	82	cellular response to interferon-gamma	53	2562
33	GO:0050870	3.24534e-12	29.1545	0.535905	11	134	positive regulation of T cell activation	53	2562
33	GO:0050863	8.07443e-12	22.1517	0.771863	12	193	regulation of T cell activation	53	2562
33	GO:0051249	1.36109e-11	18.1768	1.03182	13	258	regulation of lymphocyte activation	53	2562
33	GO:0050852	2.64777e-11	38.1301	0.327942	9	82	T cell receptor signaling pathway	53	2562
33	GO:0051251	5.66845e-11	21.9206	0.695876	11	174	positive regulation of lymphocyte activation	53	2562
33	GO:0002694	5.90867e-11	16.03	1.15979	13	290	regulation of leukocyte activation	53	2562
33	GO:0042110	9.40106e-11	15.4022	1.20379	13	301	T cell activation	53	2562
33	GO:0050778	1.06904e-10	13.5684	1.49973	14	375	positive regulation of immune response	53	2562
33	GO:0002696	1.30839e-10	20.1612	0.751866	11	188	positive regulation of leukocyte activation	53	2562
33	GO:0050865	1.59013e-10	14.7195	1.25578	13	314	regulation of cell activation	53	2562
33	GO:0002449	1.87284e-10	23.6098	0.575898	10	144	lymphocyte mediated immunity	53	2562
33	GO:0045321	2.0165e-10	11.7081	1.89566	15	474	leukocyte activation	53	2562
33	GO:0050867	2.04854e-10	19.2754	0.783861	11	196	positive regulation of cell activation	53	2562
33	GO:0050851	3.01306e-10	28.3393	0.427924	9	107	antigen receptor-mediated signaling pathway	53	2562
33	GO:0046649	3.0514e-10	12.4597	1.62371	14	406	lymphocyte activation	53	2562
33	GO:0006955	4.56532e-10	8.11213	4.10327	20	1026	immune response	53	2562
33	GO:0002429	5.98998e-10	20.7801	0.647885	10	162	immune response-activating cell surface receptor signaling pathway	53	2562
33	GO:0002443	1.8703e-09	18.3306	0.727871	10	182	leukocyte mediated immunity	53	2562
33	GO:0002684	7.95159e-09	9.51143	2.08763	14	522	positive regulation of immune system process	53	2562
33	GO:0001775	1.15136e-08	8.52335	2.54355	15	636	cell activation	53	2562
33	GO:0045087	1.17604e-08	8.50884	2.54755	15	637	innate immune response	53	2562
33	GO:0002460	1.20982e-08	18.0621	0.647885	9	162	adaptive immune response based on somatic recombination of immune receptors built from immunoglobulin superfamily domains	53	2562
33	GO:0002682	1.35778e-08	7.42621	3.45539	17	864	regulation of immune system process	53	2562
33	GO:0019221	1.88881e-08	12.1792	1.20379	11	301	cytokine-mediated signaling pathway	53	2562
33	GO:0050776	3.44791e-08	8.39668	2.34358	14	586	regulation of immune response	53	2562
33	GO:0002250	4.62774e-08	15.3153	0.755866	9	189	adaptive immune response	53	2562
33	GO:0002768	5.7143e-08	12.5223	1.03982	10	260	immune response-regulating cell surface receptor signaling pathway	53	2562
33	GO:0002757	7.33873e-08	12.1734	1.06781	10	267	immune response-activating signal transduction	53	2562
33	GO:0034097	1.87131e-07	8.59301	1.86767	12	467	response to cytokine	53	2562
33	GO:0071345	2.64616e-07	9.24321	1.55972	11	390	cellular response to cytokine stimulus	53	2562
33	GO:0002253	2.78431e-07	10.4593	1.23178	10	308	activation of immune response	53	2562
33	GO:0002376	3.00202e-07	5.14103	6.60283	21	1651	immune system process	53	2562
33	GO:0048584	5.74989e-07	5.58417	4.46321	17	1116	positive regulation of response to stimulus	53	2562
33	GO:0002764	1.05262e-06	8.96862	1.42375	10	356	immune response-regulating signaling pathway	53	2562
33	GO:0006952	2.51763e-06	5.16814	4.38722	16	1097	defense response	53	2562
33	GO:0002252	9.0919e-06	6.94228	1.81168	10	453	immune effector process	53	2562
33	GO:0016064	1.66372e-05	18.3076	0.323942	5	81	immunoglobulin mediated immune response	53	2562
33	GO:0010033	1.8104e-05	3.97057	7.04275	19	1761	response to organic substance	53	2562
33	GO:0019724	1.87418e-05	17.8349	0.331941	5	83	B cell mediated immunity	53	2562
33	GO:0042221	5.59906e-05	3.43862	9.84225	22	2461	response to chemical	53	2562
33	GO:0071310	9.71901e-05	3.85392	5.20707	15	1302	cellular response to organic substance	53	2562
33	GO:0048583	0.000121672	3.31644	8.79044	20	2198	regulation of response to stimulus	53	2562
33	GO:0007166	0.000417188	3.07274	8.06257	18	2016	cell surface receptor signaling pathway	53	2562
33	GO:0042613	4.77527e-25	1167.22	0.0561437	11	14	MHC class II protein complex	53	2562
33	GO:0042611	1.18717e-24	435.404	0.0842156	12	21	MHC protein complex	53	2562
33	GO:0071556	7.39487e-20	310.2	0.0802053	10	20	integral component of lumenal side of endoplasmic reticulum membrane	53	2562
33	GO:0098553	7.39487e-20	310.2	0.0802053	10	20	lumenal side of endoplasmic reticulum membrane	53	2562
33	GO:0098576	7.39487e-20	310.2	0.0802053	10	20	lumenal side of membrane	53	2562
33	GO:0012507	7.80871e-18	163.145	0.116298	10	29	ER to Golgi transport vesicle membrane	53	2562
33	GO:0030134	3.56651e-17	134.728	0.132339	10	33	ER to Golgi transport vesicle	53	2562
33	GO:0030669	8.17575e-16	143.249	0.112287	9	28	clathrin-coated endocytic vesicle membrane	53	2562
33	GO:0032588	1.68352e-15	129.585	0.120308	9	30	trans-Golgi network membrane	53	2562
33	GO:0045334	1.68352e-15	129.585	0.120308	9	30	clathrin-coated endocytic vesicle	53	2562
33	GO:0030176	1.99186e-14	47.6976	0.336862	11	84	integral component of endoplasmic reticulum membrane	53	2562
33	GO:0030658	2.6842e-14	61.84	0.240616	10	60	transport vesicle membrane	53	2562
33	GO:0030662	4.35294e-14	35.0128	0.493263	12	123	coated vesicle membrane	53	2562
33	GO:0031227	4.38502e-14	44.0536	0.360924	11	90	intrinsic component of endoplasmic reticulum membrane	53	2562
33	GO:0030665	7.19334e-14	41.9169	0.376965	11	94	clathrin-coated vesicle membrane	53	2562
33	GO:0005774	6.22599e-13	23.1061	0.798043	13	199	vacuolar membrane	53	2562
33	GO:0031301	1.40962e-12	25.4834	0.657684	12	164	integral component of organelle membrane	53	2562
33	GO:0030666	2.61113e-12	37.1536	0.372955	10	93	endocytic vesicle membrane	53	2562
33	GO:0031300	3.27175e-12	23.5956	0.705807	12	176	intrinsic component of organelle membrane	53	2562
33	GO:0005765	3.49972e-12	23.4507	0.709817	12	177	lysosomal membrane	53	2562
33	GO:0044437	1.25929e-11	17.9042	1.01059	13	252	vacuolar part	53	2562
33	GO:0030135	1.48484e-11	20.5431	0.802053	12	200	coated vesicle	53	2562
33	GO:0030133	2.46411e-11	29.0377	0.465191	10	116	transport vesicle	53	2562
33	GO:0030136	3.49269e-11	22.6102	0.657684	11	164	clathrin-coated vesicle	53	2562
33	GO:0005802	1.65913e-10	30.0683	0.397016	9	99	trans-Golgi network	53	2562
33	GO:0030139	2.61838e-10	22.4106	0.589509	10	147	endocytic vesicle	53	2562
33	GO:0010008	4.28125e-10	15.0625	1.07074	12	267	endosome membrane	53	2562
33	GO:0044440	5.76189e-10	14.6517	1.09881	12	274	endosomal part	53	2562
33	GO:0005773	1.68007e-09	11.7347	1.49984	13	374	vacuole	53	2562
33	GO:0030659	3.49011e-09	12.3751	1.2873	12	321	cytoplasmic vesicle membrane	53	2562
33	GO:0012506	4.6066e-09	12.0548	1.31938	12	329	vesicle membrane	53	2562
33	GO:0000323	6.0357e-09	11.7503	1.35146	12	337	lytic vacuole	53	2562
33	GO:0005764	6.0357e-09	11.7503	1.35146	12	337	lysosome	53	2562
33	GO:0098552	1.70999e-08	14.1227	0.90632	10	226	side of membrane	53	2562
33	GO:0044433	2.66423e-08	10.1975	1.54395	12	385	cytoplasmic vesicle part	53	2562
33	GO:0005768	4.16172e-08	8.81479	1.96102	13	489	endosome	53	2562
33	GO:0000139	1.65563e-06	7.46687	1.85675	11	463	Golgi membrane	53	2562
33	GO:0016023	5.74312e-06	5.53675	3.02374	13	754	cytoplasmic membrane-bounded vesicle	53	2562
33	GO:0044431	9.61702e-06	6.14458	2.22971	11	556	Golgi apparatus part	53	2562
33	GO:0031902	1.10521e-05	19.8857	0.29676	5	74	late endosome membrane	53	2562
33	GO:0031410	1.33407e-05	5.0889	3.26837	13	815	cytoplasmic vesicle	53	2562
33	GO:0032991	3.36255e-05	3.26914	13.266	27	3308	macromolecular complex	53	2562
33	GO:0005789	3.52065e-05	5.2952	2.56256	11	639	endoplasmic reticulum membrane	53	2562
33	GO:0042175	4.29459e-05	5.17358	2.6187	11	653	nuclear outer membrane-endoplasmic reticulum membrane network	53	2562
33	GO:0043234	8.48038e-05	3.12308	11.4573	24	2857	protein complex	53	2562
33	GO:0098588	9.0799e-05	3.54395	6.38835	17	1593	bounding membrane of organelle	53	2562
33	GO:0044459	0.000107931	3.48807	6.47658	17	1615	plasma membrane part	53	2562
33	GO:0044432	0.000173685	4.37555	3.05983	11	763	endoplasmic reticulum part	53	2562
33	GO:0005770	0.000204945	10.4215	0.545396	5	136	late endosome	53	2562
